# Supplementary material for: Improving risk assessments in conservation ecology
Source: Nat Commun. 2019 Jun 27;10:2836. doi: 10.1038/s41467-019-10700-4 (PMC6597725; doi:10.1038/s41467-019-10700-4)
Supplement: Supplementary file 4 — Source Data [file 41467_2019_10700_MOESM4_ESM.zip]

Archive with 7 entries (7 files):
- gompertztmb.cpp
- gompertztmb_example.cpp
- GPDD_dataID_bird.csv
- GPDD_dataID_fish.csv
- GPDD_dataID_insect.csv
- GPDD_dataID_mammal.csv
- Simulation_estimation.r
