# Supplementary material for: Improving risk assessments in conservation ecology
Source: Nat Commun. 2019 Jun 27;10:2836. doi: 10.1038/s41467-019-10700-4 (PMC6597725; doi:10.1038/s41467-019-10700-4)
Supplement: Supplementary file 4 — Source Data [file 41467_2019_10700_MOESM4_ESM.zip › gompertztmb.cpp]

// State-space Gompertz model
#include <TMB.hpp>

template<class Type>
Type objective_function<Type>::operator() () {
// data:
DATA_VECTOR(y);

// parameters:
PARAMETER(a); // population growth rate parameter
PARAMETER(b); // density dependence parameter
PARAMETER(log_sigma_proc); // log(process SD)
PARAMETER(log_sigma_obs); // log(observation SD)
PARAMETER_VECTOR(u); // unobserved state vector

// procedures: (transformed parameters)
Type sigma_proc = exp(log_sigma_proc);
Type sigma_obs = exp(log_sigma_obs);
vector<Type> True_pop = exp(u);

// reports on transformed parameters:
ADREPORT(sigma_proc)
ADREPORT(sigma_obs)
ADREPORT(True_pop);

int n = y.size(); // get time series length

Type nll = 0.0; // initialize negative log likelihood

// process model:
for(int i = 1; i < n; i++){
  Type m = a + b * u[i - 1]; // Gompertz
  nll -= dnorm(u[i], m, sigma_proc, true);
}

// observation model:
for(int i = 0; i < n; i++){
  nll -= dnorm(y[i], u[i], sigma_obs, true);
}


return nll;
}
