# Supplementary material for: Improving risk assessments in conservation ecology
Source: Nat Commun. 2019 Jun 27;10:2836. doi: 10.1038/s41467-019-10700-4 (PMC6597725; doi:10.1038/s41467-019-10700-4)
Supplement: Supplementary file 4 — Source Data [file 41467_2019_10700_MOESM4_ESM.zip › GPDD_dataID_bird.csv]

Data set ID number	Taxon Name	Common Name	Location	Country
1	Bonasa bonasia	Hazel grouse	Pechoro-Ilych Reserve	Russian Federation
8	Haematopus ostralegus	Eurasian oystercatcher	British coastline	United Kingdom
9	Charadrius hiaticula	Ringed plover	British coastline	United Kingdom
10	Pluvialis squatarola	Grey plover or Black-bellied plover	British coastline	United Kingdom
11	Calidris canutus	Red knot	British coastline	United Kingdom
12	Calidris alba	Sanderling	British coastline	United Kingdom
13	Calidris alpina	Dunlin	British coastline	United Kingdom
14	Limosa limosa	Black-tailed godwit	British coastline	United Kingdom
15	Limosa lapponica	Bar-tailed godwit	British coastline	United Kingdom
16	Numenius arquata	Eurasian curlew	British coastline	United Kingdom
17	Tringa totanus	Redshank	British coastline	United Kingdom
18	Arenaria interpres	Ruddy turnstone	British coastline	United Kingdom
20 (Restricted)	Somateria mollissima	Common eider	Skagerrak	Norway
21 (Restricted)	Gavia adamsii	White-billed diver	Norwegian coast	Norway
22 (Restricted)	Podiceps grisegena	Red-necked grebe	Norwegian coast	Norway
23 (Restricted)	Phalacrocorax carbo	Great cormorant	Norwegian coast	Norway
24 (Restricted)	Ardea cinerea	Grey heron	Norwegian coast	Norway
25 (Restricted)	Cygnus olor	Mute swan	Norwegian coast	Norway
26 (Restricted)	Cygnus cygnus	Whooper swan	Norwegian coast	Norway
27 (Restricted)	Branta canadensis	Canada goose	Norwegian coast	Norway
28 (Restricted)	Anas platyrhynchos	Mallard	Norwegian coast	Norway
29 (Restricted)	Aythya fuligula	Tufted duck	Norwegian coast	Norway
30 (Restricted)	Somateria mollissima	Common eider	Norwegian coast	Norway
31 (Restricted)	Somateria spectablis	King eider	Norwegian coast	Norway
32 (Restricted)	Polysticta stelleri	Steller's eider	Norwegian coast	Norway
33 (Restricted)	Clangula hyemalis	Long-tailed duck or Oldsquaw	Norwegian coast	Norway
34 (Restricted)	Melanitta nigra	Black scoter or Common Scoter	Norwegian coast	Norway
35 (Restricted)	Melanitta fusca	Velvet scoter or White-winged Scoter	Norwegian coast	Norway
36 (Restricted)	Bucephala clangula	Goldeneye	Norwegian coast	Norway
37 (Restricted)	Mergus serrator	Red-breasted merganser	Norwegian coast	Norway
38 (Restricted)	Mergus merganser	Goosander or Common Merganser	Norwegian coast	Norway
39 (Restricted)	Fulica atra	Coot	Norwegian coast	Norway
40 (Restricted)	Calidris maritima	Purple sandpiper	Norwegian coast	Norway
41 (Restricted)	Cepphus grylle	Black guillemot	Norwegian coast	Norway
43 (Restricted)	Phalacrocorax carbo	Great cormorant	Norwegian coast	Norway
48	Phalacrocorax carbo	Great cormorant	Froan (Islands)	Norway
49	Phalacrocorax carbo	Great cormorant	Grogna	Norway
50	Phalacrocorax carbo	Great cormorant	Melstein (Island)	Norway
51	Phalacrocorax carbo	Great cormorant	Vikna (Island)	Norway
52	Phalacrocorax carbo	Great cormorant	Sklinna (Island)	Norway
55	Fratercula arctica	Puffin	Hernyken, Rost	Norway
56	Haematopus ostralegus	Eurasian oystercatcher	Skokholm Island	UK - Wales
57	Anthus pratensis	Meadow pipit	Skokholm Island	UK - Wales
58	Oenanthe oenanthe	Wheatear	Skokholm Island	UK - Wales
59	Alauda arvensis	Skylark	Skokholm Island	UK - Wales
60	Sturnus vulgaris	Starling	Skokholm Island	UK - Wales
61	Vanellus vanellus	Lapwing	Skokholm Island	UK - Wales
62	Columba oenas	Stock pigeon	Skokholm Island	UK - Wales
63	Corvus monedula	Jackdaw	Skokholm Island	UK - Wales
64	Corvus corone	Carrion crow	Skokholm Island	UK - Wales
65	Prunella modularis	Hedge sparrow or Dunnock	Skokholm Island	UK - Wales
66	Corvus corax	Raven	Skokholm Island	UK - Wales
67	Emberiza schoeniclus	Reed bunting	Skokholm Island	UK - Wales
1149	Zenaida macroura	Mourning dove	William Trelease Woods	USA
1150	Coccyzus americanus	Yellow billed cuckoo	William Trelease Woods	USA
1151	Bubo virginianus	Great horned owl	William Trelease Woods	USA
1152	Archilochus colubris	Ruby-throated hummingbird	William Trelease Woods	USA
1153	Colaptes auratus	Common flicker	William Trelease Woods	USA
1154	Melanerpes carolinus	Red-bellied woodpecker	William Trelease Woods	USA
1155	Melanerpes erythrocephalus	Red-headed woodpecker	William Trelease Woods	USA
1156	Picoides villosus	Hairy woodpecker	William Trelease Woods	USA
1157	Picoides pubescens	Downy woodpecker	William Trelease Woods	USA
1158	Myiarchus crinitus	Great crested flycatcher	William Trelease Woods	USA
1159	Contopus virens	Eastern wood-pewee	William Trelease Woods	USA
1160	Cyanocitta cristata	Blue jay	William Trelease Woods	USA
1161	Corvus brachyrhynchos.	Common crow or American crow	William Trelease Woods	USA
1162	Parus bicolor	Tufted titmouse	William Trelease Woods	USA
1163	Troglodytes aedon	House wren	William Trelease Woods	USA
1164	Dumetella carolinensis	Gray catbird	William Trelease Woods	USA
1165	Toxostoma rufum	Brown thrasher	William Trelease Woods	USA
1166	Sturnus vulgaris	Starling	William Trelease Woods	USA
1167	Icteria virens	Yellow-breasted chat	William Trelease Woods	USA
1168	Passer domesticus	House sparrow	William Trelease Woods	USA
1169	Cardinalis cardinalis	Cardinal	William Trelease Woods	USA
1170	Passerina cyanea	Indigo bunting	William Trelease Woods	USA
1171	Spizella pusilla	Field sparrow	William Trelease Woods	USA
1172	Buteo jamaicensis	Red-tailed hawk	William Trelease Woods	USA
1173	Phasianus colchicus	Ring-necked pheasant	William Trelease Woods	USA
1174	Zenaida macroura	Mourning dove	William Trelease Woods	USA
1175	Bubo virginianus	Great horned owl	William Trelease Woods	USA
1176	Melanerpes carolinus	Red-bellied woodpecker	William Trelease Woods	USA
1177	Melanerpes erythrocephalus	Red-headed woodpecker	William Trelease Woods	USA
1178	Picoides villosus	Hairy woodpecker	William Trelease Woods	USA
1179	Picoides pubescens	Downy woodpecker	William Trelease Woods	USA
1180	Cyanocitta cristata	Blue jay	William Trelease Woods	USA
1181	Corvus brachyrhynchos.	Common crow or American crow	William Trelease Woods	USA
1182	Parus bicolor	Tufted titmouse	William Trelease Woods	USA
1183	Sitta carolinensis	White-breasted nuthatch	William Trelease Woods	USA
1184	Certhia americana	Brown creeper	William Trelease Woods	USA
1185	Sturnus vulgaris	Starling	William Trelease Woods	USA
1186	Passer domesticus	House sparrow	William Trelease Woods	USA
1187	Cardinalis cardinalis	Cardinal	William Trelease Woods	USA
1188	Junco hyemalis	Dark-eyed junco	William Trelease Woods	USA
1189	Spizella arborea	American tree sparrow	William Trelease Woods	USA
1190	Zenaida macroura	Mourning dove	Robert Allerton Park	USA
1191	Coccyzus americanus	Yellow billed cuckoo	Robert Allerton Park	USA
1192	Archilochus colubris	Ruby-throated hummingbird	Robert Allerton Park	USA
1193	Colaptes auratus	Common flicker	Robert Allerton Park	USA
1194	Picoides pubescens	Downy woodpecker	Robert Allerton Park	USA
1195	Cyanocitta cristata	Blue jay	Robert Allerton Park	USA
1196	Parus atricapillus	Black-capped chickadee	Robert Allerton Park	USA
1197	Parus bicolor	Tufted titmouse	Robert Allerton Park	USA
1198	Troglodytes aedon	House wren	Robert Allerton Park	USA
1199	Dumetella carolinensis	Gray catbird	Robert Allerton Park	USA
1200	Toxostoma rufum	Brown thrasher	Robert Allerton Park	USA
1201	Vireo griseus	White-eyed vireo	Robert Allerton Park	USA
1202	Icteria virens	Yellow-breasted chat	Robert Allerton Park	USA
1203	Cardinalis cardinalis	Cardinal	Robert Allerton Park	USA
1204	Passerina cyanea	Indigo bunting	Robert Allerton Park	USA
1205	Carduelis tristis	American goldfinch	Robert Allerton Park	USA
1206	Pipilo erythrophthalmus	Rufous-sided towhee	Robert Allerton Park	USA
1207	Spizella pusilla	Field sparrow	Robert Allerton Park	USA
1211	Melospiza melodia	Song sparrow	William Trelease Woods	USA
1213	Colaptes auratus	Common flicker	William Trelease Woods	USA
1214	Accipiter nisus	Northern sparrowhawk	Eastern Wood, Bookham Common	UK - England
1215	Phasianus colchicus	Ring-necked pheasant	Eastern Wood, Bookham Common	UK - England
1216	Scolopax rusticola	Woodcock	Eastern Wood, Bookham Common	UK - England
1217	Columba palumbus	Common wood-pigeon	Eastern Wood, Bookham Common	UK - England
1218	Streptopelia turtur	European turtle-dove	Eastern Wood, Bookham Common	UK - England
1219	Cuculus canorus	Cuckoo	Eastern Wood, Bookham Common	UK - England
1220	Strix aluco	Tawny owl	Eastern Wood, Bookham Common	UK - England
1221	Picus viridis	Green woodpecker	Eastern Wood, Bookham Common	UK - England
1222	Dendrocopos major	Great spotted woodpecker	Eastern Wood, Bookham Common	UK - England
1223	Dendrocopos minor	Lesser spotted woodpecker	Eastern Wood, Bookham Common	UK - England
1224	Corvus corone	Carrion crow	Eastern Wood, Bookham Common	UK - England
1225	Pica pica	Magpie	Eastern Wood, Bookham Common	UK - England
1226	Garrulus glandarius	Eurasian jay	Eastern Wood, Bookham Common	UK - England
1227	Parus major	Great tit	Eastern Wood, Bookham Common	UK - England
1228	Parus caeruleus	Blue tit	Eastern Wood, Bookham Common	UK - England
1229	Parus afer	Coal tit	Eastern Wood, Bookham Common	UK - England
1230	Parus palustrus	Marsh tit	Eastern Wood, Bookham Common	UK - England
1231	Parus montanus	Willow tit	Eastern Wood, Bookham Common	UK - England
1232	Aegithalos caudatus	Long-tailed tit	Eastern Wood, Bookham Common	UK - England
1233	Sitta europaea	Nuthatch	Eastern Wood, Bookham Common	UK - England
1234	Certhia familiaris	Treecreeper	Eastern Wood, Bookham Common	UK - England
1235	Troglodytes troglodytes	Wren	Eastern Wood, Bookham Common	UK - England
1236	Turdus viscivorus	Mistle thrush	Eastern Wood, Bookham Common	UK - England
1237	Turdus philomelos	Song thrush	Eastern Wood, Bookham Common	UK - England
1238	Turdus merula	Blackbird	Eastern Wood, Bookham Common	UK - England
1239	Erithacus rubecula	Robin	Eastern Wood, Bookham Common	UK - England
1240	Sylvia atricapilla	Blackcap	Eastern Wood, Bookham Common	UK - England
1241	Sylvia borin	Garden warbler	Eastern Wood, Bookham Common	UK - England
1242	Phylloscopus trochilus	Willow warbler	Eastern Wood, Bookham Common	UK - England
1243	Phylloscopus collybita	Chiffchaff	Eastern Wood, Bookham Common	UK - England
1244	Prunella modularis	Hedge sparrow or Dunnock	Eastern Wood, Bookham Common	UK - England
1245	Sturnus vulgaris	Starling	Eastern Wood, Bookham Common	UK - England
1246	Pyrrhula pyrrhula	Bullfinch	Eastern Wood, Bookham Common	UK - England
1247	Fringilla coelebs	Chaffinch	Eastern Wood, Bookham Common	UK - England
1278 (Restricted)	Acrocephalus schoenobaenus	Sedge warbler	Denford Mill	UK - England
1279 (Restricted)	Sylvia borin	Garden warbler	Denford Mill	UK - England
1280 (Restricted)	Phylloscopus collybita	Chiffchaff	Denford Mill	UK - England
1281 (Restricted)	Muscicapa striata	Spotted flycatcher	Denford Mill	UK - England
1282 (Restricted)	Fringilla coelebs	Chaffinch	Denford Mill	UK - England
1283 (Restricted)	Carduelis flammea	Redpoll	Denford Mill	UK - England
1284 (Restricted)	Acrocephalus scirpaceus	Reed warbler	Tewinbury	UK - England
1285 (Restricted)	Emberiza schoeniclus	Reed bunting	Tewinbury	UK - England
1286 (Restricted)	Sylvia atricapilla	Blackcap	Great Corby Wood	UK - England
1287 (Restricted)	Turdus merula	Blackbird	Great Corby Wood	UK - England
1288 (Restricted)	Sylvia communis	Whitethroat	Theddlethorpe Dunes	UK - England
1289 (Restricted)	Phylloscopus trochilus	Willow warbler	Theddlethorpe Dunes	UK - England
1290 (Restricted)	Sylvia curruca	Lesser whitethroat	Theddlethorpe Dunes	UK - England
1291 (Restricted)	Carduelis cannabina	Linnet	Theddlethorpe Dunes	UK - England
1292 (Restricted)	Carduelis flammea	Redpoll	Theddlethorpe Dunes	UK - England
1293 (Restricted)	Troglodytes troglodytes	Wren	Treswell Wood	UK - England
1294 (Restricted)	Prunella modularis	Hedge sparrow or Dunnock	Treswell Wood	UK - England
1295 (Restricted)	Erithacus rubecula	Robin	Treswell Wood	UK - England
1296 (Restricted)	Sylvia atricapilla	Blackcap	Treswell Wood	UK - England
1297 (Restricted)	Acrocephalus schoenobaenus	Sedge warbler	Marsworth	UK - England
1298 (Restricted)	Acrocephalus scirpaceus	Reed warbler	Marsworth	UK - England
1299 (Restricted)	Phylloscopus collybita	Chiffchaff	Marsworth	UK - England
1300 (Restricted)	Emberiza schoeniclus	Reed bunting	Marsworth	UK - England
1301 (Restricted)	Erithacus rubecula	Robin	Clanger Wood	UK - England
1302 (Restricted)	Turdus merula	Blackbird	Clanger Wood	UK - England
1303 (Restricted)	Sylvia borin	Garden warbler	Clanger Wood	UK - England
1304 (Restricted)	Sylvia atricapilla	Blackcap	Clanger Wood	UK - England
1305 (Restricted)	Phylloscopus collybita	Chiffchaff	Clanger Wood	UK - England
1306 (Restricted)	Aegithalos caudatus	Long-tailed tit	Clanger Wood	UK - England
1307 (Restricted)	Parus caeruleus	Blue tit	Clanger Wood	UK - England
1308 (Restricted)	Parus major	Great tit	Clanger Wood	UK - England
1309 (Restricted)	Pyrrhula pyrrhula	Bullfinch	Clanger Wood	UK - England
1345	Parus major	Great tit	Forest of Dean	UK - England
1346	Parus major	Great tit	De Hoge Veluwe National Park	Netherlands
1347	Grus americana	Whooping crane	Aransas	USA
1356	Perdix perdix	Grey partridge	Unknown site, "estate a" Norfolk	UK - England
1357	Perdix perdix	Grey partridge	Unknown site, "estate b" Yorkshire	UK - England
1358	Perdix perdix	Grey partridge	Unknown site, "estate b" Norfolk	UK - England
1359	Perdix perdix	Grey partridge	Unknown site	UK - England
1360	Perdix perdix	Grey partridge	Unknown site	UK - England
1361	Perdix perdix	Grey partridge	Bute - Unknown site	UK - Scotland
1362	Lagopus lagopus scoticus	Red grouse	Unknown site	UK - England
1363	Lagopus lagopus scoticus	Red grouse	Unknown site	UK - Scotland
1364	Lagopus lagopus scoticus	Red grouse	Unknown site, Lanarkshire	UK - Scotland
1365	Lagopus lagopus scoticus	Red grouse	Bute - Unknown site	UK - Scotland
1366	Tetrao tetrix	Black grouse	Bute - Unknown site	UK - Scotland
1367	Scolopax rusticola	Woodcock	Unknown site	UK - England
1370	Perdix perdix	Grey partridge	Norfolk (five estates)	UK - England
1377	Parus atricapillus	Black-capped chickadee	White Memorial Foundation	USA
1403	Ardea cinerea	Grey heron	Thames Drainage Basin, Thames Valley	UK - England
1404	Ardea cinerea	Grey heron	Cheshire	UK - England
1405	Ciconia ciconia	White stork	Oldenburg	Germany
1406	Ciconia ciconia	White stork	Insterburg (Chernyakhovsk)	Russian Federation
1407 (Restricted)	Streptopelia decaocto	Eurasian collared-dove	Lincolnshire (not whole county)	UK - England
1408 (Restricted)	Pica pica	Magpie	Lincolnshire (not whole county)	UK - England
1409 (Restricted)	Parus caeruleus	Blue tit	Lincolnshire (not whole county)	UK - England
1410 (Restricted)	Troglodytes troglodytes	Wren	Lincolnshire (not whole county)	UK - England
1411 (Restricted)	Sylvia atricapilla	Blackcap	Lincolnshire (not whole county)	UK - England
1412 (Restricted)	Sylvia communis	Whitethroat	Lincolnshire (not whole county)	UK - England
1413 (Restricted)	Phylloscopus trochilus	Willow warbler	Lincolnshire (not whole county)	UK - England
1414 (Restricted)	Muscicapa striata	Spotted flycatcher	Lincolnshire (not whole county)	UK - England
1415 (Restricted)	Sturnus vulgaris	Starling	Lincolnshire (not whole county)	UK - England
1416 (Restricted)	Emberiza citrinella	Yellowhammer	Lincolnshire (not whole county)	UK - England
1417 (Restricted)	Streptopelia decaocto	Eurasian collared-dove	Greater Manchester (not whole county)	UK - England
1418 (Restricted)	Parus caeruleus	Blue tit	Greater Manchester (not whole county)	UK - England
1419 (Restricted)	Troglodytes troglodytes	Wren	Greater Manchester (not whole county)	UK - England
1420 (Restricted)	Sylvia atricapilla	Blackcap	Greater Manchester (not whole county)	UK - England
1421 (Restricted)	Sylvia communis	Whitethroat	Greater Manchester (not whole county)	UK - England
1422 (Restricted)	Phylloscopus trochilus	Willow warbler	Greater Manchester (not whole county)	UK - England
1423 (Restricted)	Muscicapa striata	Spotted flycatcher	Greater Manchester (not whole county)	UK - England
1424 (Restricted)	Emberiza citrinella	Yellowhammer	Greater Manchester (not whole county)	UK - England
1425 (Restricted)	Streptopelia decaocto	Eurasian collared-dove	Shropshire (not whole county)	UK - England
1426 (Restricted)	Pica pica	Magpie	Shropshire (not whole county)	UK - England
1427 (Restricted)	Parus caeruleus	Blue tit	Shropshire (not whole county)	UK - England
1428 (Restricted)	Troglodytes troglodytes	Wren	Shropshire (not whole county)	UK - England
1429 (Restricted)	Sylvia atricapilla	Blackcap	Shropshire (not whole county)	UK - England
1430 (Restricted)	Sylvia communis	Whitethroat	Shropshire (not whole county)	UK - England
1431 (Restricted)	Phylloscopus trochilus	Willow warbler	Shropshire (not whole county)	UK - England
1432 (Restricted)	Muscicapa striata	Spotted flycatcher	Shropshire (not whole county)	UK - England
1433 (Restricted)	Sturnus vulgaris	Starling	Shropshire (not whole county)	UK - England
1434 (Restricted)	Emberiza citrinella	Yellowhammer	Shropshire (not whole county)	UK - England
1435 (Restricted)	Streptopelia decaocto	Eurasian collared-dove	Oxfordshire (not whole county)	UK - England
1436 (Restricted)	Pica pica	Magpie	Oxfordshire (not whole county)	UK - England
1437 (Restricted)	Parus caeruleus	Blue tit	Oxfordshire (not whole county)	UK - England
1438 (Restricted)	Troglodytes troglodytes	Wren	Oxfordshire (not whole county)	UK - England
1439 (Restricted)	Sylvia atricapilla	Blackcap	Oxfordshire (not whole county)	UK - England
1440 (Restricted)	Sylvia communis	Whitethroat	Oxfordshire (not whole county)	UK - England
1441 (Restricted)	Phylloscopus trochilus	Willow warbler	Oxfordshire (not whole county)	UK - England
1442 (Restricted)	Muscicapa striata	Spotted flycatcher	Oxfordshire (not whole county)	UK - England
1443 (Restricted)	Sturnus vulgaris	Starling	Oxfordshire (not whole county)	UK - England
1444 (Restricted)	Emberiza citrinella	Yellowhammer	Oxfordshire (not whole county)	UK - England
1445 (Restricted)	Streptopelia decaocto	Eurasian collared-dove	Leicestershire (not whole county)	UK - England
1446 (Restricted)	Pica pica	Magpie	Leicestershire (not whole county)	UK - England
1447 (Restricted)	Parus caeruleus	Blue tit	Leicestershire (not whole county)	UK - England
1448 (Restricted)	Troglodytes troglodytes	Wren	Leicestershire (not whole county)	UK - England
1449 (Restricted)	Sylvia atricapilla	Blackcap	Leicestershire (not whole county)	UK - England
1450 (Restricted)	Sylvia communis	Whitethroat	Leicestershire (not whole county)	UK - England
1451 (Restricted)	Phylloscopus trochilus	Willow warbler	Leicestershire (not whole county)	UK - England
1452 (Restricted)	Muscicapa striata	Spotted flycatcher	Leicestershire (not whole county)	UK - England
1453 (Restricted)	Sturnus vulgaris	Starling	Leicestershire (not whole county)	UK - England
1454 (Restricted)	Emberiza citrinella	Yellowhammer	Leicestershire (not whole county)	UK - England
1455 (Restricted)	Streptopelia decaocto	Eurasian collared-dove	Dorset (not whole county)	UK - England
1456 (Restricted)	Pica pica	Magpie	Dorset (not whole county)	UK - England
1457 (Restricted)	Parus caeruleus	Blue tit	Dorset (not whole county)	UK - England
1458 (Restricted)	Troglodytes troglodytes	Wren	Dorset (not whole county)	UK - England
1459 (Restricted)	Sylvia atricapilla	Blackcap	Dorset (not whole county)	UK - England
1460 (Restricted)	Sylvia communis	Whitethroat	Dorset (not whole county)	UK - England
1461 (Restricted)	Phylloscopus trochilus	Willow warbler	Dorset (not whole county)	UK - England
1462 (Restricted)	Muscicapa striata	Spotted flycatcher	Dorset (not whole county)	UK - England
1463 (Restricted)	Sturnus vulgaris	Starling	Dorset (not whole county)	UK - England
1464 (Restricted)	Emberiza citrinella	Yellowhammer	Dorset (not whole county)	UK - England
1465 (Restricted)	Streptopelia decaocto	Eurasian collared-dove	Berkshire (not whole county)	UK - England
1466 (Restricted)	Pica pica	Magpie	Berkshire (not whole county)	UK - England
1467 (Restricted)	Parus caeruleus	Blue tit	Berkshire (not whole county)	UK - England
1468 (Restricted)	Troglodytes troglodytes	Wren	Berkshire (not whole county)	UK - England
1469 (Restricted)	Sylvia atricapilla	Blackcap	Berkshire (not whole county)	UK - England
1470 (Restricted)	Sylvia communis	Whitethroat	Berkshire (not whole county)	UK - England
1471 (Restricted)	Phylloscopus trochilus	Willow warbler	Berkshire (not whole county)	UK - England
1472 (Restricted)	Muscicapa striata	Spotted flycatcher	Berkshire (not whole county)	UK - England
1473 (Restricted)	Sturnus vulgaris	Starling	Berkshire (not whole county)	UK - England
1474 (Restricted)	Emberiza citrinella	Yellowhammer	Berkshire (not whole county)	UK - England
1475 (Restricted)	Streptopelia decaocto	Eurasian collared-dove	Cleveland (not whole county)	UK - England
1476 (Restricted)	Pica pica	Magpie	Cleveland (not whole county)	UK - England
1477 (Restricted)	Parus caeruleus	Blue tit	Cleveland (not whole county)	UK - England
1478 (Restricted)	Troglodytes troglodytes	Wren	Cleveland (not whole county)	UK - England
1479 (Restricted)	Sylvia atricapilla	Blackcap	Cleveland (not whole county)	UK - England
1480 (Restricted)	Sylvia communis	Whitethroat	Cleveland (not whole county)	UK - England
1481 (Restricted)	Phylloscopus trochilus	Willow warbler	Cleveland (not whole county)	UK - England
1482 (Restricted)	Muscicapa striata	Spotted flycatcher	Cleveland (not whole county)	UK - England
1483 (Restricted)	Sturnus vulgaris	Starling	Cleveland (not whole county)	UK - England
1484 (Restricted)	Emberiza citrinella	Yellowhammer	Cleveland (not whole county)	UK - England
1485 (Restricted)	Streptopelia decaocto	Eurasian collared-dove	West Sussex (not whole county)	UK - England
1486 (Restricted)	Pica pica	Magpie	West Sussex (not whole county)	UK - England
1487 (Restricted)	Parus caeruleus	Blue tit	West Sussex (not whole county)	UK - England
1488 (Restricted)	Troglodytes troglodytes	Wren	West Sussex (not whole county)	UK - England
1489 (Restricted)	Sylvia atricapilla	Blackcap	West Sussex (not whole county)	UK - England
1490 (Restricted)	Sylvia communis	Whitethroat	West Sussex (not whole county)	UK - England
1491 (Restricted)	Phylloscopus trochilus	Willow warbler	West Sussex (not whole county)	UK - England
1492 (Restricted)	Muscicapa striata	Spotted flycatcher	West Sussex (not whole county)	UK - England
1493 (Restricted)	Sturnus vulgaris	Starling	West Sussex (not whole county)	UK - England
1494 (Restricted)	Emberiza citrinella	Yellowhammer	West Sussex (not whole county)	UK - England
1495 (Restricted)	Streptopelia decaocto	Eurasian collared-dove	Buckinghamshire (not whole county)	UK - England
1496 (Restricted)	Pica pica	Magpie	Buckinghamshire (not whole county)	UK - England
1497 (Restricted)	Parus caeruleus	Blue tit	Buckinghamshire (not whole county)	UK - England
1498 (Restricted)	Troglodytes troglodytes	Wren	Buckinghamshire (not whole county)	UK - England
1499 (Restricted)	Sylvia atricapilla	Blackcap	Buckinghamshire (not whole county)	UK - England
1500 (Restricted)	Sylvia communis	Whitethroat	Buckinghamshire (not whole county)	UK - England
1501 (Restricted)	Phylloscopus trochilus	Willow warbler	Buckinghamshire (not whole county)	UK - England
1502 (Restricted)	Muscicapa striata	Spotted flycatcher	Buckinghamshire (not whole county)	UK - England
1503 (Restricted)	Emberiza citrinella	Yellowhammer	Buckinghamshire (not whole county)	UK - England
1504	Sula bassana	North Atlantic gannet	Lundy Island, Bristol Channel	UK - England
1505	Sula bassana	North Atlantic gannet	Little Skelig	Ireland
1506	Sula bassana	North Atlantic gannet	Grassholm	UK - Wales
1507	Sula bassana	North Atlantic gannet	Bull Rock	Ireland
1508	Sula bassana	North Atlantic gannet	Bass Rock	UK - Scotland
1509	Sula bassana	North Atlantic gannet	Ailsa Craig (Island)	UK - Scotland
1510	Sula bassana	North Atlantic gannet	St. Kilda, Outer Hebrides	UK - Scotland
1511	Sula bassana	North Atlantic gannet	Sula Sgeir, Outer Hebrides	UK - Scotland
1512	Sula bassana	North Atlantic gannet	Sule Stack (South Isles)	UK - Scotland
1513	Sula bassana	North Atlantic gannet	Myggenaes Holm (Islet)	Denmark
1514	Sula bassana	North Atlantic gannet	Westmann Islands (Vestmannaeyjar)	Iceland
1515	Sula bassana	North Atlantic gannet	Eldey (Island)	Iceland
1516	Sula bassana	North Atlantic gannet	Grimsey (Island)	Iceland
1517	Sula bassana	North Atlantic gannet	Bird Rocks, Magdalen Islands	Canada
1518	Sula bassana	North Atlantic gannet	Bonaventure Island, Graspe	Canada
1519	Sula bassana	North Atlantic gannet	Cape St Mary, Avalon	Canada
1520	Fulmarus glacialis	Fulmar	North West Isles	UK - Scotland
1521	Fulmarus glacialis	Fulmar	Shetland	UK - Scotland
1522	Ciconia ciconia	White stork	Alsace	France
1526	Anser caerulescens caerulescens	Lesser snow goose	La Perouse Bay	Canada
1533	Ficedula hypoleuca	Pied flycatcher	Lemsjoholm	Finland
1535	Bonasa umbellus	Ruffed grouse	Wisconsin	USA
1536	Bonasa umbellus	Ruffed grouse	Cloquet	USA
2723	Parus major	Great tit	Mousehall, Thetford Chase, Brecklands	UK - England
2724	Parus caeruleus	Blue tit	Mousehall, Thetford Chase, Brecklands	UK - England
2725	Parus afer	Coal tit	Mousehall, Thetford Chase, Brecklands	UK - England
2726	Colinus virginianus	Northern bobwhite or Bobwhite quail	Nebraska	USA
2731	Perdix perdix	Grey partridge	Damerham	UK - England
2732	Lagopus mutus	Rock ptarmigan	Cairngorms	UK - Scotland
2733	Lagopus mutus	Rock ptarmigan	Cairngorms	UK - Scotland
2734	Lagopus mutus	Rock ptarmigan	Derry Cairngorm	UK - Scotland
2735	Lagopus mutus	Rock ptarmigan	Lochnagar	UK - Scotland
2736	Lagopus mutus	Rock ptarmigan	Lochnagar	UK - Scotland
2737	Lagopus mutus	Rock ptarmigan	Cairnwell	UK - Scotland
2738	Lagopus mutus	Rock ptarmigan	Cairnwell	UK - Scotland
2739	Anser caerulescens caerulescens	Lesser snow goose	Hudson Bay	Canada
2755	Callipepla californica	California quail	Central Otago	New Zealand
2756	Callipepla californica	California quail	Cairnmuir, near Cromwell	New Zealand
2757	Phoenicurus ochruros	Black redstart	London & Dover (Kent)	UK - England
2758	Phoenicurus ochruros	Black redstart	Great Britain	United Kingdom
2770	Phylloscopus collybita	Chiffchaff	Wood around Kitesnest Farm, near Highnam, west of Gloucester	UK - England
2771	Phylloscopus trochilus	Willow warbler	Wood around Kitesnest Farm, near Highnam, west of Gloucester	UK - England
2772	Luscinia megahrynchos	Nightingale	Wood around Kitesnest Farm, near Highnam, west of Gloucester	UK - England
2773	Haematopus ostralegus	Eurasian oystercatcher	Skokholm Island	UK - Wales
2774	Vanellus vanellus	Lapwing	Skokholm Island	UK - Wales
2775	Alauda arvensis	Skylark	Skokholm Island	UK - Wales
2776	Corvus corax	Raven	Skokholm Island	UK - Wales
2777	Corvus corone	Carrion crow	Skokholm Island	UK - Wales
2778	Oenanthe oenanthe	Wheatear	Skokholm Island	UK - Wales
2779	Prunella modularis	Hedge sparrow or Dunnock	Skokholm Island	UK - Wales
2780	Anthus pratensis	Meadow pipit	Skokholm Island	UK - Wales
2781	Sturnus vulgaris	Starling	Skokholm Island	UK - Wales
5029	Anser caerulescens caerulescens	Lesser snow goose	La Perouse Bay	Canada
5030	Hirundo pyrrhonata	Cliff swallow	La Moure	USA
5032	Callipepla californica	California quail	Panoche Management Area, Diablo Range	USA
5033	Haliaeetus leucocephalus	Bald eagle	USA	USA
5034	Haliaeetus leucocephalus	Bald eagle	Illinois	USA
5035	Haliaeetus leucocephalus	Bald eagle	Illinois	USA
5036	Haliaeetus leucocephalus	Bald eagle	Illinois	USA
5037	Falco sparverius	American hawk	Central Illinois	USA
5038	Falco sparverius	American hawk	Southern Illinois	USA
5039	Buteo jamaicensis	Red-tailed hawk	Central Illinois	USA
5040	Circus cyaneus	Marsh hawk or Hen harrier	Central Illinois	USA
5041	Circus cyaneus	Marsh hawk or Hen harrier	Southern Illinois	USA
5042	Buteo lineatus	Red-shouldered hawk or Buzzard	Southern Illinois	USA
5043	Buteo lineatus	Red-shouldered hawk or Buzzard	Central Illinois	USA
5044	Buteo lagopus	Rough-legged hawk (buzzard)	Central Illinois	USA
5045	Anas platyrhynchos	Mallard	Woodworth	USA
5046	Anas strepera	Gadwall	Woodworth	USA
5047	Anas acuta	Northern pintail	Woodworth	USA
5048	Anas crecca	Green-winged teal	Woodworth	USA
5049	Anas discors	Blue winged teal	Woodworth	USA
5050	Anas clypeata	Northern shoveler	Woodworth	USA
5051	Anas americana	American wigeon	Woodworth	USA
5052	Aythya americana	Redhead	Woodworth	USA
5053	Aythya valisinera	Canvasback	Woodworth	USA
5054	Aythya affinis	Lesser scaup	Woodworth	USA
5055	Oxyura jamaicensis	Ruddy duck	Woodworth	USA
5056	Aythya collaris	Ring-necked duck	Woodworth	USA
6062 (Restricted)	Gavia stellata	Red-throated diver	Norwegian coast	Norway
6101	Corvus frugilegus	Rook	West Gloucestershire	UK - England
6102	Corvus frugilegus	Rook	South Arfrochie, Ythan Valley	UK - Scotland
6103	Corvus frugilegus	Rook	Macharmuir, Ythan Valley	UK - Scotland
6521	Rissa tridactyla	Kittiwake	Bluff, Western Alaska	USA
6522	Hirundo rustica	Swallow	Kraghede	Denmark
6523	Tringa nebularia	Greenshank	Kyle of Tongue	UK - Scotland
6526	Accipiter nisus	Northern sparrowhawk	Annan and Esk Valleys, Scotland	UK - Scotland
6527	Fulmarus glacialis	Fulmar	Eynhallow, Orkney	UK - Scotland
6528	Phalacrocorax aristotelis	Shag	Farne Islands, Northumberland	UK - England
6529	Milvus milvus	Red kite	Central Wales	UK - Wales
6530	Parus caeruleus	Blue tit	Marley Wood, Wytham Wood	UK - England
6531	Parus caeruleus	Blue tit	Bean Wood, Wytham Woods	UK - England
6532	Parus caeruleus	Blue tit	Singing Way, Wytham Woods	UK - England
6533	Parus caeruleus	Blue tit	Marley Plantation, Wytham Woods	UK - England
6534	Parus caeruleus	Blue tit	Great Wood, Wytham Woods	UK - England
6535	Parus caeruleus	Blue tit	Broad Oak, Wytham Woods	UK - England
6536	Parus caeruleus	Blue tit	Common Piece, Wytham Woods	UK - England
6537	Parus caeruleus	Blue tit	Extra, Wytham Woods	UK - England
6538	Diomedea exulans	Wandering albatross	Bird Island, South Georgia	UK - Dependency
6573	Accipiter nisus	Northern sparrowhawk	Annandale	UK - Scotland
6574	Accipiter nisus	Northern sparrowhawk	Rockingham	UK - England
6575	Accipiter nisus	Northern sparrowhawk	Eskdale	UK - Scotland
6632	Melospiza melodia	Song sparrow	Mandarte Island	Canada
6633	Rissa tridactyla	Kittiwake	North Shields	UK - England
6635	Somateria mollissima	Common eider	Ythan Valley	UK - Scotland
6638	Fringilla coelebs	Chaffinch	Wyre Forest	UK - England
6639	Anthus trivialis	Tree pipit	Wyre Forest	UK - England
6640	Turdus merula	Blackbird	Wyre Forest	UK - England
6641	Fringilla coelebs	Chaffinch	Wyre Forest	UK - England
6642	Anthus trivialis	Tree pipit	Wyre Forest	UK - England
6643	Aegithalos caudatus	Long-tailed tit	Wyre Forest	UK - England
6644	Phylloscopus trochilus	Willow warbler	Wyre Forest	UK - England
6645	Phylloscopus sibilatrix	Wood warbler	Wyre Forest	UK - England
6646	Phylloscopus collybita	Chiffchaff	Wyre Forest	UK - England
6647	Parus major	Great tit	Wyre Forest	UK - England
6648	Parus caeruleus	Blue tit	Wyre Forest	UK - England
6649	Parus afer	Coal tit	Wyre Forest	UK - England
6650	Sylvia borin	Garden warbler	Wyre Forest	UK - England
6651	Sylvia communis	Whitethroat	Wyre Forest	UK - England
6652	Troglodytes troglodytes	Wren	Wyre Forest	UK - England
6653	Erithacus rubecula	Robin	Wyre Forest	UK - England
6654	Phoenicurus phoenicurus	Common redstart	Wyre Forest	UK - England
6655	Fringilla coelebs	Chaffinch	Wyre Forest	UK - England
6658	Calyptorhynchus latirostris	Short-billed black cockatoo	Coomalloo Creek	Australia
6670	Larus argentatus	Herring gull	New England	USA
6671	Larus argentatus	Herring gull	New England	USA
6672	Larus marinus	Great black-backed gull	New England	USA
6673	Turdus iliacus	Redwing	Ammarnas, Nr Lake Stor-Tjultrasket. Swedish lapland	Sweden
6674	Turdus pilaris	Fieldfare	Ammarnas, Nr Lake Stor-Tjultrasket. Swedish lapland	Sweden
6675	Turdus philomelos	Song thrush	Ammarnas, Nr Lake Stor-Tjultrasket. Swedish lapland	Sweden
6676	Phylloscopus trochilus	Willow warbler	Ammarnas, Nr Lake Stor-Tjultrasket. Swedish lapland	Sweden
6677	Prunella modularis	Hedge sparrow or Dunnock	Ammarnas, Nr Lake Stor-Tjultrasket. Swedish lapland	Sweden
6678	Emberiza schoeniclus	Reed bunting	Ammarnas, Nr Lake Stor-Tjultrasket. Swedish lapland	Sweden
6681	Sylvia borin	Garden warbler	Ammarnas, Nr Lake Stor-Tjultrasket. Swedish lapland	Sweden
6682	Luscinia svecica	Bluethroat	Ammarnas, Nr Lake Stor-Tjultrasket. Swedish lapland	Sweden
6683	Fringilla coelebs	Chaffinch	Ammarnas, Nr Lake Stor-Tjultrasket. Swedish lapland	Sweden
6684	Muscicapa striata	Spotted flycatcher	Ammarnas, Nr Lake Stor-Tjultrasket. Swedish lapland	Sweden
6685	Parus montanus	Willow tit	Ammarnas, Nr Lake Stor-Tjultrasket. Swedish lapland	Sweden
6686	Ficedula hypoleuca	Pied flycatcher	Ammarnas, Nr Lake Stor-Tjultrasket. Swedish lapland	Sweden
6687	Fringilla montifringilla	Brambling	Ammarnas, Nr Lake Stor-Tjultrasket. Swedish lapland	Sweden
6688	Carduelis flammea	Redpoll	Ammarnas, Nr Lake Stor-Tjultrasket. Swedish lapland	Sweden
6689	Parus major	Great tit	Wytham Wood	UK - England
6690	Parus caeruleus	Blue tit	Wytham Wood	UK - England
6725	Buteo lineatus	Red-shouldered hawk or Buzzard	Patuxent River Valley	USA
6726	Parus atricapillus	Black-capped chickadee	Mount Holyoke College, South Hadley, Western Massachusetts	USA
6727	Parus atricapillus	Black-capped chickadee	Mount Holyoke College, South Hadley, Western Massachusetts	USA
6728	Setophaga ruticilla	American redstart	Hubbard Brook Experimental Forest	USA
6729	Empidonax minimus	Least flycatcher	Hubbard Brook Experimental Forest	USA
6730	Vireo olivaceus	Red-eyed vireo	Hubbard Brook Experimental Forest	USA
6731	Vireo philadelphicus	Philadelphia vireo	Hubbard Brook Experimental Forest	USA
6732	Piranga olivacea	Scarlet tanager	Hubbard Brook Experimental Forest	USA
6733	Pheucticus melanocephalus	Rose-breasted grosbeak	Hubbard Brook Experimental Forest	USA
6734	Dendroica virens	Black-throated green warbler	Hubbard Brook Experimental Forest	USA
6735	Dendroica caerulescens	Black-throated blue warbler	Hubbard Brook Experimental Forest	USA
6736	Dendroica fusca	Blackburnian warbler	Hubbard Brook Experimental Forest	USA
6737	Catharus ustulatus	Swainson's thrush	Hubbard Brook Experimental Forest	USA
6738	Hylocichla mustelina	Wood thrush	Hubbard Brook Experimental Forest	USA
6739	Catharus fuscescens	Veery	Hubbard Brook Experimental Forest	USA
6740	Junco hyemalis	Dark-eyed junco	Hubbard Brook Experimental Forest	USA
6741	Catharus guttatus	Hermit thrush	Hubbard Brook Experimental Forest	USA
6742	Seiurus aurocapillus	Ovenbird	Hubbard Brook Experimental Forest	USA
6743	Troglodytes troglodytes	Wren	Hubbard Brook Experimental Forest	USA
6744	Picoides pubescens	Downy woodpecker	Hubbard Brook Experimental Forest	USA
6745	Picoides villosus	Hairy woodpecker	Hubbard Brook Experimental Forest	USA
7001	Lagopus lagopus	Willow grouse	County of Vasterbotten (part), near Umea	Sweden
7002	Tetrao tetrix	Black grouse	County of Vasterbotten (part), near Umea	Sweden
7003	Tetrao urogallus	Western capercaillie or Wood grouse	County of Vasterbotten (part), near Umea	Sweden
7004	Bonasa bonasia	Hazel grouse	County of Vasterbotten (part), near Umea	Sweden
7006	Aegolius funereus	Tengmalm's owl	County of Vasterbotten (whole), near Umea	Sweden
7038 (Restricted)	Gavia immer	Great northern diver or Common loon	Norwegian coast	Norway
7039	Ficedula hypoleuca	Pied flycatcher	Forest of Dean	UK - England
7040	Haematopus ostralegus	Eurasian oystercatcher	Skokholm Island	UK - Wales
7041	Lagopus lagopus scoticus	Red grouse	Kerloch (Mt Kerloch)	UK - Scotland
7042	Lagopus lagopus scoticus	Red grouse	Kerloch (Mt Kerloch)	UK - Scotland
7043	Buteo lagopus	Rough-legged hawk (buzzard)	Colville River area	USA
7044	Falco rusticolus	Gyr falcon	Colville River area	USA
7045	Falco peregrinus	Peregrine falcon	Colville River area	USA
7046	Falco peregrinus	Peregrine falcon	Upper Yukon River area	USA
7047	Aquila chrysaetos	Golden eagle	Snake River area	USA
7051	Corvus frugilegus	Rook	Wirral peninsula	UK - England
7063	Dendragapus obscurus	Blue grouse	Chumstick	USA
7064	Dendragapus obscurus	Blue grouse	Conconully	USA
7066	Accipiter nisus	Northern sparrowhawk	Lisburn	UK - Northern Ireland
7120	Lagopus lagopus alleni	Willow ptarmigan	Avalon Peninsula	Canada
9197	Parus caeruleus	Blue tit	Zevergem	Belgium
9200	Parus major	Great tit	Marley Wood, Wytham Wood	UK - England
9201	Parus major	Great tit	Liesbos, Breda	Netherlands
9202	Parus major	Great tit	De Hoge Veluwe National Park	Netherlands
9203	Parus major	Great tit	De Hoge Veluwe National Park	Netherlands
9204	Parus major	Great tit	Vlieland Island	Netherlands
9205	Parus major	Great tit	Vlieland Island	Netherlands
9206	Parus major	Great tit	Great Britain	United Kingdom
9207	Parus major	Great tit	Great Britain	United Kingdom
9208	Tetrao urogallus	Western capercaillie or Wood grouse	Vaasa	Finland
9209	Tetrao urogallus	Western capercaillie or Wood grouse	Vaasa	Finland
9210	Parus montanus	Willow tit	Col-Bretolet	Switzerland
9211	Parus afer	Coal tit	Col-Bretolet	Switzerland
9226	Bonasa umbellus	Ruffed grouse	Southwestern Alberta	Canada
9229	Geospiza conirostris	Large cactus ground finch	Isla Genovesa, Galapagos Archipelago	Ecuador
9240	Lagopus mutus	Rock ptarmigan	Eagle Creek	USA
9241	Lagopus lagopus	Willow grouse	Tranoy Island, Tranoy Township.	Norway
9244	Lagopus lagopus scoticus	Red grouse	Kerloch Moor	UK - Scotland
9256	Loxia curvirostra	Red crossbill	Mid Finland	Finland
9257	Podiceps cristatus	Great crested grebe	Liminka Bay, excluding islands, Gulf of Bothnia	Finland
9258	Anser anser	Graylag goose	Liminka Bay, excluding islands, Gulf of Bothnia	Finland
9259	Anas platyrhynchos	Mallard	Liminka Bay, excluding islands, Gulf of Bothnia	Finland
9260	Anas acuta	Northern pintail	Liminka Bay, excluding islands, Gulf of Bothnia	Finland
9261	Anas penelope	Eurasian wigeon	Liminka Bay, excluding islands, Gulf of Bothnia	Finland
9262	Anas crecca	Green-winged teal	Liminka Bay, excluding islands, Gulf of Bothnia	Finland
9263	Anas querquedula	Garganey	Liminka Bay, excluding islands, Gulf of Bothnia	Finland
9264	Anas clypeata	Northern shoveler	Liminka Bay, excluding islands, Gulf of Bothnia	Finland
9265	Aythya marila	Greater scaup	Liminka Bay, excluding islands, Gulf of Bothnia	Finland
9266	Aythya fuligula	Tufted duck	Liminka Bay, excluding islands, Gulf of Bothnia	Finland
9267	Bucephala clangula	Goldeneye	Liminka Bay, excluding islands, Gulf of Bothnia	Finland
9268	Mergus serrator	Red-breasted merganser	Liminka Bay, excluding islands, Gulf of Bothnia	Finland
9269	Mergus merganser	Goosander or Common Merganser	Liminka Bay, excluding islands, Gulf of Bothnia	Finland
9270	Podiceps cristatus	Great crested grebe	Head of Liminka Bay, Gulf of Bothnia	Finland
9271	Anas platyrhynchos	Mallard	Head of Liminka Bay, Gulf of Bothnia	Finland
9272	Anas acuta	Northern pintail	Head of Liminka Bay, Gulf of Bothnia	Finland
9273	Anas penelope	Eurasian wigeon	Head of Liminka Bay, Gulf of Bothnia	Finland
9274	Anas crecca	Green-winged teal	Head of Liminka Bay, Gulf of Bothnia	Finland
9275	Anas querquedula	Garganey	Head of Liminka Bay, Gulf of Bothnia	Finland
9276	Anas clypeata	Northern shoveler	Head of Liminka Bay, Gulf of Bothnia	Finland
9277	Aythya fuligula	Tufted duck	Head of Liminka Bay, Gulf of Bothnia	Finland
9278	Mergus serrator	Red-breasted merganser	Head of Liminka Bay, Gulf of Bothnia	Finland
9279	Ardea purpurea	Purple heron	Nieuwkoop	Netherlands
9280	Ardea purpurea	Purple heron	Maarssen	Netherlands
9281	Tetrao urogallus	Western capercaillie or Wood grouse	Finland	Finland
9282	Tetrao tetrix	Black grouse	Finland	Finland
9283	Bonasa bonasia	Hazel grouse	Finland	Finland
9284	Lagopus lagopus	Willow grouse	Finland	Finland
9288	Lagopus lagopus	Willow grouse	County of Vasterbotten (part), near Umea	Sweden
9290	Aegolius funereus	Tengmalm's owl	County of Vasterbotten (part), near Umea	Sweden
9291	Asio otus	Long-eared owl	County of Vasterbotten (part), near Umea	Sweden
9310	Troglodytes troglodytes	Wren	Pendley Farm (along canal and edge hedges)	UK - England
9311	Prunella modularis	Hedge sparrow or Dunnock	Pendley Farm (along canal and edge hedges)	UK - England
9312	Erithacus rubecula	Robin	Pendley Farm (along canal and edge hedges)	UK - England
9313	Turdus merula	Blackbird	Pendley Farm (along canal and edge hedges)	UK - England
9314	Turdus philomelos	Song thrush	Pendley Farm (along canal and edge hedges)	UK - England
9315	Troglodytes troglodytes	Wren	Pendley Farm (internal hedges)	UK - England
9316	Prunella modularis	Hedge sparrow or Dunnock	Pendley Farm (internal hedges)	UK - England
9317	Erithacus rubecula	Robin	Pendley Farm (internal hedges)	UK - England
9318	Turdus merula	Blackbird	Pendley Farm (internal hedges)	UK - England
9319	Turdus philomelos	Song thrush	Pendley Farm (internal hedges)	UK - England
9320	Parus caeruleus	Blue tit	Pendley Farm (along canal and edge hedges)	UK - England
9321	Parus major	Great tit	Pendley Farm (along canal and edge hedges)	UK - England
9322	Fringilla coelebs	Chaffinch	Pendley Farm (along canal and edge hedges)	UK - England
9323	Carduelis chloris	Greenfinch	Pendley Farm (along canal and edge hedges)	UK - England
9324	Emberiza citrinella	Yellowhammer	Pendley Farm (along canal and edge hedges)	UK - England
9325	Parus caeruleus	Blue tit	Pendley Farm (internal hedges)	UK - England
9326	Parus major	Great tit	Pendley Farm (internal hedges)	UK - England
9327	Fringilla coelebs	Chaffinch	Pendley Farm (internal hedges)	UK - England
9328	Carduelis chloris	Greenfinch	Pendley Farm (internal hedges)	UK - England
9329	Emberiza citrinella	Yellowhammer	Pendley Farm (internal hedges)	UK - England
9330	Phalacrocorax carbo	Great cormorant	St. Marcouf Island	France
9331	Phalacrocorax carbo	Great cormorant	Chausey Island, St. Malo Gulf	France
9332	Phalacrocorax carbo	Great cormorant	North East England coast	UK - England
9333	Phalacrocorax carbo	Great cormorant	Wales coast	UK - Wales
9334	Phalacrocorax carbo	Great cormorant	Coast of Central Norway	Norway
9335	Phalacrocorax carbo	Great cormorant	Finnmark County	Norway
9336	Phalacrocorax carbo	Great cormorant	Norway	Norway
9338	Bonasa bonasia	Hazel grouse	Pechoro-Ilych Reserve	Russian Federation
9369	Aegolius funereus	Tengmalm's owl	Kauhava region, (South Ostrobothnia)	Finland
9380	Selasphorus platycercus	Broad-tailed hummingbird	Rocky Mountain Biological Laboratory, Elk Mountains	USA
9395	Branta bernicla bernicla	Dark-bellied brent goose	Great Britain	United Kingdom
9396	Branta bernicla bernicla	Dark-bellied brent goose	France and the Channel Islands	Multiple or International jurisdiction
9397	Branta bernicla bernicla	Dark-bellied brent goose	Netherlands	Netherlands
9398	Branta bernicla bernicla	Dark-bellied brent goose	West Germany	Germany
9399	Branta bernicla bernicla	Dark-bellied brent goose	Denmark	Denmark
9400	Branta bernicla bernicla	Dark-bellied brent goose	Britain, France, Netherlands, West Germany and Denmark	Multiple or International jurisdiction
9416	Struthio camelus	Ostrich	Narok District (includes 6 ranches and the Masai Mara Game Reserve)	Kenya
9436	Spiza americana	Dickcissel	BBS survey area	USA
9437	Spiza americana	Dickcissel	BBS - Eastern region	USA
9438	Spiza americana	Dickcissel	BBS - Central region	USA
9439	Spiza americana	Dickcissel	Illinois	USA
9440	Spiza americana	Dickcissel	Louisiana	USA
9441	Spiza americana	Dickcissel	Arkansas	USA
9442	Spiza americana	Dickcissel	Kansas	USA
9443	Spiza americana	Dickcissel	Oklahoma	USA
9444	Spiza americana	Dickcissel	Iowa	USA
9445	Spiza americana	Dickcissel	BBS - High Plains Border area	USA
9446	Spiza americana	Dickcissel	BBS - Rolling Red Praries area	USA
9447	Parus major	Great tit	Budapest (area bordering Budapest to the west)	Hungary
9448	Parus caeruleus	Blue tit	Budapest (area bordering Budapest to the west)	Hungary
9449	Ficedula albicollis	Collared flycatcher	Budapest (area bordering Budapest to the west)	Hungary
9450	Falco tinnunculus	Eurasian kestrel	Alajoki field plain	Finland
9451	Asio otus	Long-eared owl	Alajoki field plain	Finland
9459	Bonasa umbellus	Ruffed grouse	Aweme	Canada
9460	Bonasa umbellus	Ruffed grouse	Cloquet	USA
9465	Bonasa umbellus	Ruffed grouse	Michigan	USA
9466	Bonasa umbellus	Ruffed grouse	Minnesota	USA
9467	Bonasa umbellus	Ruffed grouse	Maine	USA
9468	Bonasa umbellus	Ruffed grouse	New York (state)	USA
9469	Bonasa umbellus	Ruffed grouse	Pennsylvania	USA
9470	Bonasa umbellus	Ruffed grouse	Connecticut	USA
9471	Bonasa umbellus	Ruffed grouse	Manitoba	Canada
9472	Bonasa umbellus	Ruffed grouse	New Brunswick	Canada
9473	Tympanuchus phasianellus and Tympanuchus cupido	Sharp-tailed and Pinnated grouse (Greater Prairie Chicken)	Michigan	USA
9474	Tympanuchus phasianellus and Tympanuchus cupido	Sharp-tailed and Pinnated grouse (Greater Prairie Chicken)	Wisconsin	USA
9475	Tympanuchus phasianellus	Sharp-tailed grouse	Minnesota	USA
9476	Tympanuchus cupido and Tympanuchus pallidicinctus	Prairie grouse (Greater Prairie Chicken and Lesser Prairie Chicken)	Manitoba	Canada
9477	Tympanuchus phasianellus	Sharp-tailed grouse	North Dakota	USA
9478	Tympanuchus phasianellus	Sharp-tailed grouse	Saskatchewan	Canada
9479	Tympanuchus phasianellus	Sharp-tailed grouse	Manitoba	Canada
9480	Dendragapus canadensis	Spruce grouse	Manitoba	Canada
9481	Perdix perdix	Grey partridge	Saskatchewan	Canada
9482	Perdix perdix	Grey partridge	Manitoba	Canada
9504	Accipiter	Hawk	British Columbia	Canada
9505	Strigiformes	Owl	British Columbia	Canada
9506	Accipiter gentilis	Northern goshawk	Pennsylvania	USA
9507	Bubo virginianus	Great horned owl	Pennsylvania	USA
9521	Perdix perdix	Grey partridge	Common Birds Census farmland plots	United Kingdom
9522	Alectoris rufa	Red-legged partridge	Common Birds Census farmland plots	United Kingdom
9523	Vanellus vanellus	Lapwing	Common Birds Census farmland plots	United Kingdom
9524	Gallinula chloropus	Moorhen	Common Birds Census farmland plots	United Kingdom
9525	Carduelis carduelis	Goldfinch	Common Birds Census farmland plots	United Kingdom
9526	Carduelis carduelis	Goldfinch	Common Birds Census plots	United Kingdom
9527	Troglodytes troglodytes	Wren	Common Birds Census farmland plots	United Kingdom
9528	Troglodytes troglodytes	Wren	Common Birds Census woodland plots	United Kingdom
9529	Motacilla alba	Pied wagtail	Common Birds Census farmland plots	United Kingdom
9687	Perdix perdix	Grey partridge	Palouse Prairie, Pullman, Whitman County	USA
9715	Cygnus	Swans	Hudson's Bay Company (North America)	USA
9736	Cygnus	Swans	Canada and USA	Multiple or International jurisdiction
9793	Pterocles namaqua	Namaqua sandgrouse	Rooipoort, Kimberley	South Africa
9794	Tetrao urogallus	Western capercaillie or Wood grouse	Finland	Finland
9795	Tetrao tetrix	Black grouse	Finland	Finland
9796	Bonasa bonasia	Hazel grouse	Finland	Finland
9797	Lagopus lagopus	Willow grouse	Finland	Finland
9799	Tetrao urogallus	Western capercaillie or Wood grouse	Finnish Lapland	Finland
9800	Tetrao tetrix	Black grouse	Finnish Lapland	Finland
9801	Bonasa bonasia	Hazel grouse	Finnish Lapland	Finland
9802	Tetrao urogallus	Western capercaillie or Wood grouse	Oulu	Finland
9803	Tetrao tetrix	Black grouse	Oulu	Finland
9804	Bonasa bonasia	Hazel grouse	Oulu	Finland
9805	Tetrao urogallus	Western capercaillie or Wood grouse	Vaasa	Finland
9806	Tetrao tetrix	Black grouse	Vaasa	Finland
9807	Bonasa bonasia	Hazel grouse	Vaasa	Finland
9808	Tetrao urogallus	Western capercaillie or Wood grouse	Mid Finland	Finland
9809	Tetrao tetrix	Black grouse	Mid Finland	Finland
9810	Bonasa bonasia	Hazel grouse	Mid Finland	Finland
9811	Tetrao urogallus	Western capercaillie or Wood grouse	Kuopio	Finland
9812	Tetrao tetrix	Black grouse	Kuopio	Finland
9813	Bonasa bonasia	Hazel grouse	Kuopio	Finland
9814	Tetrao urogallus	Western capercaillie or Wood grouse	North Karelia	Finland
9815	Tetrao tetrix	Black grouse	North Karelia	Finland
9816	Bonasa bonasia	Hazel grouse	North Karelia	Finland
9817	Tetrao urogallus	Western capercaillie or Wood grouse	Mikkeli	Finland
9818	Tetrao tetrix	Black grouse	Mikkeli	Finland
9819	Bonasa bonasia	Hazel grouse	Mikkeli	Finland
9820	Tetrao urogallus	Western capercaillie or Wood grouse	Hame	Finland
9821	Tetrao tetrix	Black grouse	Hame	Finland
9822	Bonasa bonasia	Hazel grouse	Hame	Finland
9823	Tetrao urogallus	Western capercaillie or Wood grouse	Turku-Pori	Finland
9824	Tetrao tetrix	Black grouse	Turku-Pori	Finland
9825	Bonasa bonasia	Hazel grouse	Turku-Pori	Finland
9826	Tetrao urogallus	Western capercaillie or Wood grouse	Kymi	Finland
9827	Tetrao tetrix	Black grouse	Kymi	Finland
9828	Bonasa bonasia	Hazel grouse	Kymi	Finland
9829	Tetrao urogallus	Western capercaillie or Wood grouse	Uusimaa	Finland
9830	Tetrao tetrix	Black grouse	Uusimaa	Finland
9831	Bonasa bonasia	Hazel grouse	Uusimaa	Finland
9855	Alauda arvensis	Skylark	Sweden	Sweden
9856	Hirundo rustica	Swallow	Sweden	Sweden
9857	Delichon urbica	House martin	Sweden	Sweden
9858	Anthus trivialis	Tree pipit	Sweden	Sweden
9859	Anthus pratensis	Meadow pipit	Sweden	Sweden
9860	Motacilla flava	Yellow wagtail	Sweden	Sweden
9861	Motacilla alba	Pied wagtail	Sweden	Sweden
9862	Troglodytes troglodytes	Wren	Sweden	Sweden
9863	Prunella modularis	Hedge sparrow or Dunnock	Sweden	Sweden
9864	Erithacus rubecula	Robin	Sweden	Sweden
9865	Luscinia luscinia	Thrush nightingale	Sweden	Sweden
9866	Phoenicurus phoenicurus	Common redstart	Sweden	Sweden
9867	Turdus merula	Blackbird	Sweden	Sweden
9868	Turdus philomelos	Song thrush	Sweden	Sweden
9869	Turdus iliacus	Redwing	Sweden	Sweden
9870	Acrocephalus schoenobaenus	Sedge warbler	Sweden	Sweden
9871	Acrocephalus scirpaceus	Reed warbler	Sweden	Sweden
9872	Hippolais icterina	Icterine warbler	Sweden	Sweden
9873	Sylvia curruca	Lesser whitethroat	Sweden	Sweden
9874	Sylvia communis	Whitethroat	Sweden	Sweden
9875	Sylvia borin	Garden warbler	Sweden	Sweden
9876	Sylvia atricapilla	Blackcap	Sweden	Sweden
9877	Phylloscopus sibilatrix	Wood warbler	Sweden	Sweden
9878	Phylloscopus collybita	Chiffchaff	Sweden	Sweden
9879	Phylloscopus trochilus	Willow warbler	Sweden	Sweden
9880	Muscicapa striata	Spotted flycatcher	Sweden	Sweden
9881	Ficedula hypoleuca	Pied flycatcher	Sweden	Sweden
9882	Lanius collurio	Red-backed shrike	Sweden	Sweden
9883	Fringilla coelebs	Chaffinch	Sweden	Sweden
9884	Carduelis cannabina	Linnet	Sweden	Sweden
9885	Carpodacus erythrinus	Common rosefinch	Sweden	Sweden
9886	Pyrrhula pyrrhula	Bullfinch	Sweden	Sweden
9887	Emberiza citrinella	Yellowhammer	Sweden	Sweden
9888	Emberiza schoeniclus	Reed bunting	Sweden	Sweden
9893	Lanius excubitor	Northern shrike	New England and adjoining states	USA
9896	Ixoreus naevius	Varied thrush	British Columbia, Oregon & Washington	Multiple or International jurisdiction
9897	Ixoreus naevius	Varied thrush	British Columbia, Oregon & Washington	Multiple or International jurisdiction
9898	Anas platyrhynchos	Mallard	Redvers Waterfowl Study Area	Canada
9899	Anas americana	American wigeon	Redvers Waterfowl Study Area	Canada
9900	Anas strepera	Gadwall	Redvers Waterfowl Study Area	Canada
9901	Anas crecca	Green-winged teal	Redvers Waterfowl Study Area	Canada
9902	Anas discors	Blue winged teal	Redvers Waterfowl Study Area	Canada
9903	Anas acuta	Northern pintail	Redvers Waterfowl Study Area	Canada
9904	Anas clypeata	Northern shoveler	Redvers Waterfowl Study Area	Canada
9905	Aythya affinis	Lesser scaup	Redvers Waterfowl Study Area	Canada
9906	Aythya americana	Redhead	Redvers Waterfowl Study Area	Canada
9907	Aythya valisinera	Canvasback	Redvers Waterfowl Study Area	Canada
9908	Bucephala albeola	Bufflehead	Redvers Waterfowl Study Area	Canada
9909	Oxyura jamaicensis	Ruddy duck	Redvers Waterfowl Study Area	Canada
9910	Aythya collaris	Ring-necked duck	Redvers Waterfowl Study Area	Canada
9911	Lagopus lagopus scoticus	Red grouse	Gunnerside Ghyll, Swaledale	UK - England
9922	Aegolius funereus	Tengmalm's owl	Kauhava region, (South Ostrobothnia)	Finland
9924	Aegolius funereus	Tengmalm's owl	Seinajoki region, (South Ostrobothnia)	Finland
9927	Strix uralensis	Ural owl	Kauhava region and Seinajoki region, (South Ostrobothnia)	Finland
9929	Surnia ulula	Northern hawk owl	Kauhava region and Seinajoki region, (South Ostrobothnia)	Finland
9930	Surnia ulula	Northern hawk owl	Kauhava region and Seinajoki region, (South Ostrobothnia)	Finland
9932	Buteo lagopus	Rough-legged hawk (buzzard)	Western Finnish Lapland	Finland
9933	Buteo lagopus	Rough-legged hawk (buzzard)	Inari-Utsjoki region, Eastern Lapland	Finland
9953	Lagopus mutus	Rock ptarmigan	Iceland	Iceland
9990	Grus canadensis	Sandhill crane	Nebraska	USA
10029	Tetrao tetrix	Black grouse	Shooting Society Tapio, SW Finland	Finland
10030	Tetrao tetrix	Black grouse	Pussila Preserves, near Turku	Finland
10039	Lagopus lagopus scoticus	Red grouse	Northern Scotland	UK - Scotland
10040	Lagopus lagopus scoticus	Red grouse	Southern Scotland	UK - Scotland
10043	Colinus virginianus	Northern bobwhite or Bobwhite quail	Prairie du Sac	USA
10048	Falco rusticolus	Gyr falcon	Greenland	Greenland
10069	Tetrao urogallus	Western capercaillie or Wood grouse	Rindal commune	Norway
10070	Lagopus mutus	Rock ptarmigan	Rindal commune	Norway
10084	Colinus virginianus	Northern bobwhite or Bobwhite quail	Carbondale	USA
10091	Tetraonidae	Grouse	Gavleborg county	Sweden
10113	Lagopus lagopus	Willow grouse	Northern England	UK - England
10114	Lagopus lagopus	Willow grouse	Unknown	Unknown
10123	Parus major	Great tit	Wageningen	Netherlands
10124	Anas platyrhynchos	Mallard	Southern Manitoba	Canada
10126	Tetrao urogallus	Western capercaillie or Wood grouse	Rindal commune	Norway
10127	Lagopus lagopus scoticus	Red grouse	Scotland - un-named area	UK - Scotland
10128	Lagopus lagopus scoticus	Red grouse	Scotland - un-named area	UK - Scotland
10139	Ardea cinerea	Grey heron	England and Wales	United Kingdom
10149	Grus americana	Whooping crane	Aransas	USA
10156	Bucephala albeola	Bufflehead	Southern Manitoba	Canada
10158	Oxyura jamaicensis	Ruddy duck	Southern Manitoba	Canada
10159	Lagopus lagopus scoticus	Red grouse	Atholl Estate	UK - Scotland
10160	Lagopus lagopus scoticus	Red grouse	Atholl Estate	UK - Scotland
10161	Lagopus lagopus scoticus	Red grouse	Atholl Estate	UK - Scotland
10162	Lagopus lagopus scoticus	Red grouse	Atholl Estate	UK - Scotland
10163	Parus major	Great tit	Wytham Wood	UK - England
20527	Diomedea exulans	Wandering albatross	Taiaroa	New Zealand
20530	Pluvialis squatarola	Grey plover or Black-bellied plover	United Kingdom	United Kingdom
20531	Ardea sp1	Heron	England	UK - England
20532	Falco peregrinus	Peregrine falcon	Germany	Germany
20533	Picoides borealis	Red-cockaded woodpecker	Sandhills	USA
20534	Milvus milvus	Red kite	Unknown	Unknown
20535	Charadrius hiaticula	Ringed plover	Farnes Island	UK - England
20536	Arenaria interpres	Ruddy turnstone	Unknown	Unknown
20537	Grus americana	Whooping crane	Unknown	Unknown
20558	Lichenostomus melanops cassidix	Helmeted Honeyeater	Yellingbo	Australia
20571	Geospiza fortis	Medium ground finch	Daphne Major Is.	Ecuador
20572	Geospiza scandens	Cactus finch	Daphne Major Is.	Ecuador
20575	Nipponia nippon	Crested ibis	Yang county	China
20578	Aythya fuligula	Tufted duck	Engure marsh	Latvia
20579	Ardea cinerea	Grey heron	Southern Britain	UK - England
20581	Cygnus olor	Mute swan	Thames River	UK - England
20582	Catharacta maccormicki	South Pole Skua	Pointe Geologie Archipelage	Antarctica
20587	Anser caerulescens atlanticus	Greater snow goose	North America	Not applicable
20643	Aix sponsa	Wood duck	Ottawa duck club	Canada
20644	Lophodytes cucullatus	Hooded merganser	Ottawa duck club	Canada
20649	Anas platyrhynchos	Mallard	Southern Manitoba	Canada
20650	Anas strepera	Gadwall	North America	Not applicable
20651	Anas americana	American wigeon	North America	Not applicable
20652	Anas crecca	Green-winged teal	North America	Not applicable
20653	Anas discors	Blue winged teal	North America	Not applicable
20654	Anas clypeata	Northern shoveler	North America	Not applicable
20655	Anas acuta	Northern pintail	North America	Not applicable
20656	Aythya americana	Redhead	North America	Not applicable
20657	Aythya valisinera	Canvasback	North America	Not applicable
20658	Aythya affinis	Lesser scaup	North America	Not applicable
20662	Cinclus cinclus	Eurasian dipper	Southern Norway	Norway
