# Supplementary material for: Improving risk assessments in conservation ecology
Source: Nat Commun. 2019 Jun 27;10:2836. doi: 10.1038/s41467-019-10700-4 (PMC6597725; doi:10.1038/s41467-019-10700-4)
Supplement: Supplementary file 4 — Source Data [file 41467_2019_10700_MOESM4_ESM.zip › GPDD_dataID_fish.csv]

Data set ID number	Taxon Name	Common Name	Location	Country
1110	Raja clevata	Thornback ray or Roker	Hinkley Point	UK - England
1954	Squalus acanthias	Spiny dogfish	Northwest Atlantic	Multiple or International jurisdiction
6840	Raja brachyura	Blonde ray	Hinkley Point	UK - England
6841	Raja clevata	Thornback ray or Roker	Hinkley Point	UK - England
6842	Raja micoocellata	Small eyed ray	Hinkley Point	UK - England
19	Salmo salar	Atlantic salmon	River Drammenselva	Norway
53	Clupea harengus	Atlantic herring	Scandinavian Atlantic	Multiple or International jurisdiction
1088	Agonus cataphractus	Hooknose or Pogge	Hinkley Point	UK - England
1089	Alosa fallax	Twaite shad	Hinkley Point	UK - England
1090	Anguilla anguilla	Common eel	Hinkley Point	UK - England
1091	Aphia minuta	Transparent goby	Hinkley Point	UK - England
1092	Callionymus lyra	Dragonet	Hinkley Point	UK - England
1093	Ciliata mustela	5-bearded rockling	Hinkley Point	UK - England
1094	Ciliata septentrionalis	Northern rockling	Hinkley Point	UK - England
1095	Clupea harengus	Atlantic herring	Hinkley Point	UK - England
1096	Conger conger	Conger	Hinkley Point	UK - England
1097	Dicentrarchus labrax	Bass	Hinkley Point	UK - England
1098	Entelurus aequoreus	Snake pipefish	Hinkley Point	UK - England
1099	Eutrigla gurnardus	Grey gurnard	Hinkley Point	UK - England
1100	Gadus morhua	Cod	Hinkley Point	UK - England
1101	Limanda limanda	Dab	Hinkley Point	UK - England
1102	Liparis liparis	Common sea snail	Hinkley Point	UK - England
1103	Liza ramada	Thinlipped grey mullet	Hinkley Point	UK - England
1104	Merlangius merlangus	Whiting	Hinkley Point	UK - England
1105	Merluccius merluccius	Hake	Hinkley Point	UK - England
1106	Platichthys flesus	Flounder	Hinkley Point	UK - England
1107	Pleuronectes platessa	Plaice	Hinkley Point	UK - England
1108	Pollachius pollachius	Pollack	Hinkley Point	UK - England
1109	Pomatoschistus minutus	Sand goby	Hinkley Point	UK - England
1111	Solea solea	Sole	Hinkley Point	UK - England
1112	Sprattus sprattus	Sprat	Hinkley Point	UK - England
1113	Trisopterus esmarkii	Norway pout	Hinkley Point	UK - England
1114	Cyclopterus lumpus	Lumpsucker	Hinkley Point	UK - England
1115	Trisopterus luscus	Pout	Hinkley Point	UK - England
1116	Trisopterus minutus	Poor-cod	Hinkley Point	UK - England
1600	Alosa pseudoharengus	Anadromous alewife	Damariscotta Lake	USA
1601	Alosa pseudoharengus	Anadromous alewife	Lake Ontario	Multiple or International jurisdiction
1602	Alosa pseudoharengus	Anadromous alewife	Saint John River	Canada
1603	Hippoglossoides platessoides	American plaice	NAFO 3LNO	Multiple or International jurisdiction
1606	Hippoglossoides platessoides	American plaice	NAFO 5YZ	Multiple or International jurisdiction
1607	Engraulis encrasicolus	Anchovy	Bay of Biscay	Spain
1608	Engraulis mordax	Northern anchovy	California	USA
1610	Salmo salar	Atlantic salmon	Bec-Scie River	Canada
1612	Salmo salar	Atlantic salmon	River Bush	UK - Northern Ireland
1613	Salmo salar	Atlantic salmon	Ellidaar River	Iceland
1614	Salmo salar	Atlantic salmon	Girnock Burn	UK - Scotland
1617	Salmo salar	Atlantic salmon	Little Codroy River	Canada
1618	Salmo salar	Atlantic salmon	Margaree River	Canada
1619	Salmo salar	Atlantic salmon	Miramichi River	Canada
1620	Salmo salar	Atlantic salmon	Pollett River	Canada
1621	Salmo salar	Atlantic salmon	Restigouche River	Canada
1624	Salmo salar	Atlantic salmon	Tobique River	Canada
1625	Salmo salar	Atlantic salmon	Trinite (bay)	Canada
1626	Salmo salar	Atlantic salmon	Western Arm Brook	Canada
1628	Alosa sapidissima	Anadromous American shad	Connecticut River	USA
1629	Salmo salar	Atlantic salmon	Shelligan Burn, Section D	UK - Scotland
1632	Argyrosomus nibe	Black croaker	East China Sea	Multiple or International jurisdiction
1633	Alosa aestivalis	Blueback herring	Saint John River	Canada
1634	Coregonus hoyi	Bloater	Lake Michigan	Multiple or International jurisdiction
1637	Abramis brama	Bream	Lake Tjeukemeer/Tjeuke Meer	Netherlands
1638	Salvelinus fontinalis	Freshwater brook trout	Dingleberry Lake, Sierra Nevada	USA
1641	Salvelinus fontinalis	Freshwater brook trout	Fishgut Lake, Sierra Nevada	USA
1643	Salvelinus fontinalis	Freshwater brook trout	Flower Lake, Sierra Nevada	USA
1646	Salvelinus fontinalis	Freshwater brook trout	Hell Diver 2 Lake, Sierra Nevada	USA
1647	Salvelinus fontinalis	Freshwater brook trout	Hell Diver 3 Lake, Sierra Nevada	USA
1648	Salvelinus fontinalis	Freshwater brook trout	Hunt Creek	USA
1649	Salvelinus fontinalis	Freshwater brook trout	Par Value Lake, Sierra Nevada	USA
1651	Salvelinus fontinalis	Freshwater brook trout	Wonder 3 Lake, Sierra Nevada	USA
1655	Micromesistius poutassou	Blue whiting	Northern ICES	Multiple or International jurisdiction
1656	Micromesistius poutassou	Blue whiting	Southern ICES	Multiple or International jurisdiction
1657	Mallotus villosus	Capelin	Iceland	Iceland
1659	Mallotus villosus	Capelin	Barents Sea	Multiple or International jurisdiction
1660	Oncorhynchus tshawytscha	Chinook salmon	Wild Canadian Coastwide	Canada
1663	Oncorhynchus keta	Chum salmon	Central Alaska	USA
1664	Oncorhynchus keta	Chum salmon	Central Coast of British Columbia	Canada
1665	Oncorhynchus keta	Chum salmon	Fraser River	Canada
1666	Oncorhynchus keta	Chum salmon	Hooknose Creek	Canada
1667	Oncorhynchus keta	Chum salmon	Johnstone Strait	Canada
1668	Oncorhynchus keta	Chum salmon	Minter Creek	USA
1669	Oncorhynchus keta	Chum salmon	North Coast of British Columbia	Canada
1670	Oncorhynchus keta	Chum salmon	Queen Charlotte Islands	Canada
1671	Oncorhynchus keta	Chum salmon	West Coast Vancouver Island	Canada
1672	Scomber japonicus	Chub mackerel	Southern California	USA
1673	Scomber japonicus	Chub mackerel	Pacific Coast of Japan	Japan
1674	Scomber japonicus	Chub mackerel	Pacific Coast of Japan	Japan
1677	Gadus morhua	Cod	NAFO 1	Multiple or International jurisdiction
1678	Gadus morhua	Cod	NAFO 2J3KL	Multiple or International jurisdiction
1679	Gadus morhua	Cod	NAFO 3M	Multiple or International jurisdiction
1681	Gadus morhua	Cod	NAFO 3NO	Multiple or International jurisdiction
1682	Gadus morhua	Cod	NAFO 3Pn4RS	Multiple or International jurisdiction
1683	Gadus morhua	Cod	NAFO 3Ps	Multiple or International jurisdiction
1684	Gadus morhua	Cod	NAFO 4TVn	Multiple or International jurisdiction
1685	Gadus morhua	Cod	NAFO 4VsW	Multiple or International jurisdiction
1686	Gadus morhua	Cod	NAFO 4X	Multiple or International jurisdiction
1687	Gadus morhua	Cod	NAFO 5Y	Multiple or International jurisdiction
1688	Gadus morhua	Cod	NAFO 5Z	Multiple or International jurisdiction
1689	Gadus morhua	Cod	Baltic Areas 22 and 24	Multiple or International jurisdiction
1690	Gadus morhua	Cod	Baltic Areas 25-32	Multiple or International jurisdiction
1691	Gadus morhua	Cod	Celtic Sea	Multiple or International jurisdiction
1692	Gadus morhua	Cod	Faroe Plateau	Denmark
1693	Gadus morhua	Cod	Iceland	Iceland
1696	Gadus morhua	Cod	Irish Sea	Multiple or International jurisdiction
1697	Gadus morhua	Cod	Kattegat Channel	Multiple or International jurisdiction
1698	Gadus morhua	Cod	North East Arctic	Multiple or International jurisdiction
1699	Gadus morhua	Cod	North East Arctic	Multiple or International jurisdiction
1700	Gadus morhua	Cod	North Sea	Multiple or International jurisdiction
1701	Gadus morhua	Cod	Skagerrak	Norway
1702	Gadus morhua	Cod	ICES VIa	Multiple or International jurisdiction
1703	Gadus morhua	Cod	ICES VIId	Multiple or International jurisdiction
1704	Oncorhynchus kisutch	Coho salmon	Minter Creek	USA
1708	Perca fluviatilis	Eurasian perch	Lake Ijssel	Netherlands
1713	Reinhardtius hippoglossoides	Greenland halibut	North East Arctic	Multiple or International jurisdiction
1714	Reinhardtius hippoglossoides	Greenland halibut	Northwest Atlantic	Multiple or International jurisdiction
1715	Reinhardtius hippoglossoides	Greenland halibut	ICES V and XIV	Multiple or International jurisdiction
1716	Mugil cephalus	Grey mullet	Taiwan	Taiwan
1717	Notemigonus crysoleucas	Golden shiner	Lake St. George	Canada
1723	Melanogrammus aeglefinus	Haddock	NAFO 4TVW	Multiple or International jurisdiction
1724	Melanogrammus aeglefinus	Haddock	NAFO 4X	Multiple or International jurisdiction
1726	Melanogrammus aeglefinus	Haddock	NAFO 5Z	Multiple or International jurisdiction
1727	Melanogrammus aeglefinus	Haddock	Faroe Plateau	Denmark
1728	Melanogrammus aeglefinus	Haddock	Iceland	Iceland
1729	Melanogrammus aeglefinus	Haddock	North East Arctic	Multiple or International jurisdiction
1730	Melanogrammus aeglefinus	Haddock	North Sea	Multiple or International jurisdiction
1731	Melanogrammus aeglefinus	Haddock	Rockall Bank	United Kingdom
1732	Melanogrammus aeglefinus	Haddock	ICES VIa	Multiple or International jurisdiction
1733	Merluccius gayi	Peruvian hake	Chile - Northern zone	Chile
1736	Merluccius gayi	Peruvian hake	Peru	Peru
1737	Merluccius gayi	Peruvian hake	Chile - South Central zone	Chile
1739	Clupea harengus	Atlantic herring	Baltic Areas 22 and 24	Multiple or International jurisdiction
1740	Clupea harengus	Atlantic herring	Baltic areas 25-29, 32 plus Gulf of Riga	Multiple or International jurisdiction
1741	Clupea harengus	Atlantic herring	Baltic areas 28 and 29S	Multiple or International jurisdiction
1742	Clupea harengus	Atlantic herring	Baltic area 30	Multiple or International jurisdiction
1743	Clupea harengus	Atlantic herring	NAFO 4-5	Multiple or International jurisdiction
1744	Clupea harengus	Atlantic herring	NAFO 4R	Multiple or International jurisdiction
1745	Clupea harengus	Atlantic herring	NAFO 4R	Multiple or International jurisdiction
1746	Clupea harengus	Atlantic herring	NAFO 4T	Multiple or International jurisdiction
1748	Clupea harengus	Atlantic herring	NAFO 4WX	Multiple or International jurisdiction
1750	Clupea harengus	Atlantic herring	Archipelago and Bothnian Seas	Multiple or International jurisdiction
1751	Clupea harengus	Atlantic herring	Bothnian Bay	Multiple or International jurisdiction
1752	Clupea harengus	Atlantic herring	Central Coast of British Columbia	Canada
1755	Clupea harengus	Atlantic herring	Downs Stock, North Sea	Multiple or International jurisdiction
1756	Clupea harengus	Atlantic herring	Eastern Bering Sea	Multiple or International jurisdiction
1759	Clupea harengus	Atlantic herring	Georges Bank	Canada
1760	Clupea harengus	Atlantic herring	Gulf of Finland	Finland
1762	Clupea harengus	Atlantic herring	Gulf of Maine	USA
1763	Clupea harengus	Atlantic herring	Gulf of Riga	Multiple or International jurisdiction
1765	Clupea harengus	Atlantic herring	Iceland	Iceland
1766	Clupea harengus	Atlantic herring	Iceland	Iceland
1767	Clupea harengus	Atlantic herring	Northern Irish Sea	Multiple or International jurisdiction
1768	Clupea harengus	Atlantic herring	Norway (Spring spawners)	Norway
1769	Clupea harengus	Atlantic herring	North Sea	Multiple or International jurisdiction
1770	Clupea harengus	Atlantic herring	North Strait of Georgia	Canada
1771	Clupea harengus	Atlantic herring	North West Coast Vancouver Island	Canada
1772	Clupea harengus	Atlantic herring	Prince Rupert District	Canada
1773	Clupea harengus	Atlantic herring	Queen Charlotte Islands	Canada
1775	Clupea harengus	Atlantic herring	Southern Central Baltic	Multiple or International jurisdiction
1776	Clupea harengus	Atlantic herring	South East Alaska	USA
1779	Clupea harengus	Atlantic herring	Southern Strait of Georgia	Canada
1780	Clupea harengus	Atlantic herring	South West Coast Vancouver Island	Canada
1781	Clupea harengus	Atlantic herring	ICES VIa (north)	Multiple or International jurisdiction
1782	Clupea harengus	Atlantic herring	ICES VIa (south) and VIIb,c	Multiple or International jurisdiction
1783	Clupea harengus	Atlantic herring	Yellow Sea or Huanghai Sea	China
1791	Saurida tumbil	Greater lizardfish	East China Sea	Multiple or International jurisdiction
1792	Coregonus clupeaformis	Lake whitefish	Lake Huron	Multiple or International jurisdiction
1795	Scomber scombrus	Mackerel	NAFO 2 to 6	Multiple or International jurisdiction
1796	Trachurus trachurus	Scad	Western ICES	Multiple or International jurisdiction
1799	Trachurus trachurus	Scad	ICES VIIIc and IXa	Multiple or International jurisdiction
1800	Scomber scombrus	Mackerel	Western ICES	Multiple or International jurisdiction
1801	Lepidorhombus whiffiagonis	Megrim	ICES VII and VIIIa,b	Multiple or International jurisdiction
1802	Lepidorhombus whiffiagonis	Megrim	ICES VIIIc and IXa	Multiple or International jurisdiction
1803	Brevoortia tyrannus	Atlantic menhaden	USA Atlantic	USA
1805	Lophius piscatorius	Monkfish	ICES VIIb-k and VIIIa,b.	Multiple or International jurisdiction
1806	Trisopterus esmarkii	Norway pout	North Sea	Multiple or International jurisdiction
1807	Pseudopentaceros wheeleri	Pelagic armourhead	Southeast Hancock Seamount, Hawaii	USA
1809	Engraulis ringens	Peruvian anchovy	Northern/Central Stock Peru	Peru
1810	Gadus macrocephalus	Pacific cod	Eastern Bering Sea	Multiple or International jurisdiction
1811	Gadus macrocephalus	Pacific cod	Hecate Strait	Canada
1817	Merluccius merluccius	Hake	Western USA + Canada	Multiple or International jurisdiction
1818	Hippoglossus stenolepis	Pacific halibut	North Pacific	Multiple or International jurisdiction
1822	Esox lucius	Pike	Lake Windermere, North Basin	UK - England
1823	Esox lucius	Pike	Lake Windermere, South Basin	UK - England
1825	Oncorhynchus gorbuscha	Pink salmon	Sashin Creek	USA
1826	Oncorhynchus gorbuscha	Pink salmon	Prince William Sound	USA
1827	Oncorhynchus gorbuscha	Pink salmon	Auke Creek	USA
1828	Oncorhynchus gorbuscha	Pink salmon	Auke Creek	USA
1829	Oncorhynchus gorbuscha	Pink salmon	Bakhura River, Sakhalin Is.	Russian Federation
1830	Oncorhynchus gorbuscha	Pink salmon	Bakhura River, Sakhalin Is.	Russian Federation
1831	Oncorhynchus gorbuscha	Pink salmon	Bakhura River, Sakhalin Is.	Russian Federation
1832	Oncorhynchus gorbuscha	Pink salmon	North Queen Charlotte Is.	Canada
1833	Oncorhynchus gorbuscha	Pink salmon	North Coast Area 5	Canada
1834	Oncorhynchus gorbuscha	Pink salmon	Gardner	Canada
1835	Oncorhynchus gorbuscha	Pink salmon	Kitimat	Canada
1836	Oncorhynchus gorbuscha	Pink salmon	Douglas	Canada
1837	Oncorhynchus gorbuscha	Pink salmon	Laredo Sound	Canada
1838	Oncorhynchus gorbuscha	Pink salmon	Fraser-Graham	Canada
1839	Oncorhynchus gorbuscha	Pink salmon	Aristazabal Is.	Canada
1840	Oncorhynchus gorbuscha	Pink salmon	Laredo-Campania	Canada
1841	Oncorhynchus gorbuscha	Pink salmon	Central Coast Area 7	Canada
1842	Oncorhynchus gorbuscha	Pink salmon	Dean Channel	Canada
1843	Oncorhynchus gorbuscha	Pink salmon	West Queen Charlotte Is.	Canada
1844	Oncorhynchus gorbuscha	Pink salmon	Dean Channel	Canada
1845	Oncorhynchus gorbuscha	Pink salmon	Fisher-Fitzhugh	Canada
1846	Oncorhynchus gorbuscha	Pink salmon	Bentinck	Canada
1847	Oncorhynchus gorbuscha	Pink salmon	Burke	Canada
1848	Oncorhynchus gorbuscha	Pink salmon	Central Coast Area 9	Canada
1849	Oncorhynchus gorbuscha	Pink salmon	Central Coast Area 10	Canada
1850	Oncorhynchus gorbuscha	Pink salmon	East Queen Charlotte Is.	Canada
1851	Oncorhynchus gorbuscha	Pink salmon	Iknouk/Ishkeenickh	Canada
1852	Oncorhynchus gorbuscha	Pink salmon	Kwinamass/Khinamass	Canada
1853	Oncorhynchus gorbuscha	Pink salmon	North Coast Area 3	Canada
1854	Oncorhynchus gorbuscha	Pink salmon	Upper Skeena	Canada
1855	Oncorhynchus gorbuscha	Pink salmon	Lower Skeena	Canada
1856	Oncorhynchus gorbuscha	Pink salmon	North Coast Area 4	Canada
1857	Oncorhynchus gorbuscha	Pink salmon	Brown's Peak Creek, Cook Inlet	USA
1858	Oncorhynchus gorbuscha	Pink salmon	Bruin Bay, Cook Inlet	USA
1859	Oncorhynchus gorbuscha	Pink salmon	Central Alaska	USA
1860	Oncorhynchus gorbuscha	Pink salmon	Central British Columbia (Areas 6-8)	Canada
1861	Oncorhynchus gorbuscha	Pink salmon	Dagi River, Sakhalin Is.	Russian Federation
1862	Oncorhynchus gorbuscha	Pink salmon	Desire Lake, Cook Inlet	USA
1863	Oncorhynchus gorbuscha	Pink salmon	Fraser River	Canada
1864	Oncorhynchus gorbuscha	Pink salmon	Hooknose Creek	Canada
1865	Oncorhynchus gorbuscha	Pink salmon	Humpy Creek, Cook Inlet	USA
1866	Oncorhynchus gorbuscha	Pink salmon	Island Creek, Cook Inlet	USA
1867	Oncorhynchus gorbuscha	Pink salmon	James Lagoon, Cook Inlet	USA
1868	Oncorhynchus gorbuscha	Pink salmon	Kodiak Area	USA
1869	Oncorhynchus gorbuscha	Pink salmon	Kodiak Archipelago	USA
1870	Oncorhynchus gorbuscha	Pink salmon	Kodiak Archipelago	USA
1871	Oncorhynchus gorbuscha	Pink salmon	Lesnaya River	Russian Federation
1872	Oncorhynchus gorbuscha	Pink salmon	Lakelse River	Canada
1873	Oncorhynchus gorbuscha	Pink salmon	Lakelse River	Canada
1874	Oncorhynchus gorbuscha	Pink salmon	Lakelse River	Canada
1875	Oncorhynchus gorbuscha	Pink salmon	Lutoga River	Russian Federation
1876	Oncorhynchus gorbuscha	Pink salmon	Lutoga River	Russian Federation
1877	Oncorhynchus gorbuscha	Pink salmon	Lutoga River	Russian Federation
1878	Oncorhynchus gorbuscha	Pink salmon	Northern Panhandle	USA
1879	Oncorhynchus gorbuscha	Pink salmon	Port Chatham, Cook Inlet	USA
1880	Oncorhynchus gorbuscha	Pink salmon	Port Dick, Cook Inlet	USA
1881	Oncorhynchus gorbuscha	Pink salmon	Port Graham, Cook Inlet	USA
1882	Oncorhynchus gorbuscha	Pink salmon	Pokosnaya River	Russian Federation
1883	Oncorhynchus gorbuscha	Pink salmon	Pokosnaya River	Russian Federation
1884	Oncorhynchus gorbuscha	Pink salmon	Pokosnaya River	Russian Federation
1885	Oncorhynchus gorbuscha	Pink salmon	Poronal River	Russian Federation
1886	Oncorhynchus gorbuscha	Pink salmon	Rocky River, Cook Inlet	USA
1887	Oncorhynchus gorbuscha	Pink salmon	Seldovia, Cook Inlet	USA
1888	Oncorhynchus gorbuscha	Pink salmon	Southern Panhandle	USA
1889	Oncorhynchus gorbuscha	Pink salmon	Sunday Creek, Cook Inlet	USA
1890	Oncorhynchus gorbuscha	Pink salmon	Utka River, Kamchatka	Russian Federation
1891	Oncorhynchus gorbuscha	Pink salmon	Utka River, Kamchatka	Russian Federation
1892	Oncorhynchus gorbuscha	Pink salmon	Utka River, Kamchatka	Russian Federation
1893	Oncorhynchus gorbuscha	Pink salmon	Windy Left, Cook Inlet	USA
1894	Oncorhynchus gorbuscha	Pink salmon	Windy Right, Cook Inlet	USA
1895	Pleuronectes platessa	Plaice	ICES VIId	Multiple or International jurisdiction
1896	Pleuronectes platessa	Plaice	ICES VIIe	Multiple or International jurisdiction
1897	Pleuronectes platessa	Plaice	Celtic Sea	Multiple or International jurisdiction
1898	Pleuronectes platessa	Plaice	ICES IIIa	Multiple or International jurisdiction
1899	Pleuronectes platessa	Plaice	Irish Sea	Multiple or International jurisdiction
1900	Pleuronectes platessa	Plaice	Kattegat Channel	Multiple or International jurisdiction
1901	Pleuronectes platessa	Plaice	North Sea	Multiple or International jurisdiction
1902	Pleuronectes platessa	Plaice	Skagerrak	Norway
1903	Pollachius virens	Saithe	NAFO 4VWX5	Multiple or International jurisdiction
1904	Pollachius virens	Saithe	Faroe	Denmark
1905	Pollachius virens	Saithe	Iceland	Iceland
1906	Pollachius virens	Saithe	North East Arctic	Multiple or International jurisdiction
1907	Pollachius virens	Saithe	North Sea	Multiple or International jurisdiction
1908	Pollachius virens	Saithe	ICES VI	Multiple or International jurisdiction
1909	Stizostedion lucioperca	Pikeperch	Lake Ijssel	Netherlands
1911	Eopsetta jordani	Petrale sole	Southern British Columbia	Canada
1917	Sebastes marinus	Redfish	ICES V and XIV	Multiple or International jurisdiction
1918	Sebastes marinus	Redfish	Iceland	Iceland
1920	Urophycis chuss	Red hake	NAFO Gulf of Maine, North Georges Bank	Multiple or International jurisdiction
1921	Urophycis chuss	Red hake	NAFO S. New England	USA
1923	Rutilus rutilus	Roach	Klicava Reservoir	Czech Republic
1926	Pagrus pagrus	Red porgy	Atlantic Ocean off North Carolina	USA
1927	Lepidopsetta bilineata	Rock sole	Hecate Strait	Canada
1928	Engraulis capensis	South American anchovy	South Africa	South Africa
1929	Engraulis capensis	South American anchovy	South Africa	South Africa
1931	Merluccius capensis	Shallow water hake	South Africa 1.6	South Africa
1932	Merluccius capensis	Shallow water hake	South Africa South Coast	South Africa
1934	Trachurus capensis	Cape horse mackerel	South Africa 1.3-1.5	South Africa
1936	Sardinops sagax	Sardine	South Africa	South Africa
1937	Sardinops sagax	Sardine	South Africa	South Africa
1938	Sardinella brasiliensis	Brazilian sardine	South Eastern Brazil	Brazil
1939	Sardinops sagax	Sardine	California	USA
1941	Sardinops sagax	Sardine	Japan-Eastern	Japan
1942	Sardinops sagax	Sardine	Chile - Northern zone	Chile
1944	Sardina pilchardus	Spanish sardine	ICES VIIIc-IXa	Multiple or International jurisdiction
1949	Chrysophrys major	Sea bream	Yellow Sea or Huanghai Sea	China
1950	Thunnus maccoyii	Southern bluefin tuna	Southern Pacific	Multiple or International jurisdiction
1955	Ammodytes marinus	Sand eel	Northern North Sea	Multiple or International jurisdiction
1956	Ammodytes marinus	Sand eel	Shetland	UK - Scotland
1957	Ammodytes marinus	Sand eel	Southern North Sea	Multiple or International jurisdiction
1958	Ammodytes marinus	Sand eel	ICES VIa	Multiple or International jurisdiction
1959	Paralichthys dentatus	Summer flounder	Mid Atlantic Bight	Multiple or International jurisdiction
1960	Merluccius bilinearis	Silver hake	NAFO 4VWX	Multiple or International jurisdiction
1961	Merluccius bilinearis	Silver hake	NAFO 5Ze	Multiple or International jurisdiction
1962	Merluccius bilinearis	Silver hake	Mid Atlantic Bight	Multiple or International jurisdiction
1963	Lutjanus synagris	Silk snapper	Zone B - Cuba	Cuba
1964	Oncorhynchus nerka	Sockeye salmon	Adams Complex	Canada
1965	Oncorhynchus nerka	Sockeye salmon	Babine Lake	Canada
1966	Oncorhynchus nerka	Sockeye salmon	Babine Lake	Canada
1967	Oncorhynchus nerka	Sockeye salmon	Babine Lake	Canada
1968	Oncorhynchus nerka	Sockeye salmon	Birkenhead River	Canada
1970	Oncorhynchus nerka	Sockeye salmon	Branch River	USA
1971	Oncorhynchus nerka	Sockeye salmon	Bristol Bay	USA
1973	Oncorhynchus nerka	Sockeye salmon	Chilko River	Canada
1974	Oncorhynchus nerka	Sockeye salmon	Chilko River	Canada
1976	Oncorhynchus nerka	Sockeye salmon	Chilko River	Canada
1978	Oncorhynchus nerka	Sockeye salmon	Columbia River	USA
1979	Oncorhynchus nerka	Sockeye salmon	Lake Dalnee	Russian Federation
1980	Oncorhynchus nerka	Sockeye salmon	Chilko South End	Canada
1981	Oncorhynchus nerka	Sockeye salmon	Egegik River	USA
1982	Oncorhynchus nerka	Sockeye salmon	Egegik River	USA
1983	Oncorhynchus nerka	Sockeye salmon	Egegik River	USA
1984	Oncorhynchus nerka	Sockeye salmon	Egegik River	USA
1986	Oncorhynchus nerka	Sockeye salmon	Frazer Lake	USA
1987	Oncorhynchus nerka	Sockeye salmon	Fulton River, Channel 1	Canada
1988	Oncorhynchus nerka	Sockeye salmon	Fulton River, Channel 2	Canada
1990	Oncorhynchus nerka	Sockeye salmon	Gates Creek	Canada
1991	Oncorhynchus nerka	Sockeye salmon	Horsefly River	Canada
1992	Oncorhynchus nerka	Sockeye salmon	Igushik River	USA
1993	Oncorhynchus nerka	Sockeye salmon	Igushik River	USA
1994	Oncorhynchus nerka	Sockeye salmon	Karluk River	USA
1995	Oncorhynchus nerka	Sockeye salmon	Karymaisky Spring, Kamchatka	Russian Federation
1998	Oncorhynchus nerka	Sockeye salmon	Kvichak River	USA
1999	Oncorhynchus nerka	Sockeye salmon	Kvichak River	USA
2000	Oncorhynchus nerka	Sockeye salmon	Little Kitoi Lake, Afognak Is.	USA
2001	Oncorhynchus nerka	Sockeye salmon	Lakelse River	Canada
2002	Oncorhynchus nerka	Sockeye salmon	Late Nadina River	Canada
2003	Oncorhynchus nerka	Sockeye salmon	Pinkut Creek	Canada
2004	Oncorhynchus nerka	Sockeye salmon	Late Stuart Complex	Canada
2005	Oncorhynchus nerka	Sockeye salmon	Naknek-Kvichak Rivers	USA
2006	Oncorhynchus nerka	Sockeye salmon	Naknek River	USA
2007	Oncorhynchus nerka	Sockeye salmon	Naknek River	USA
2008	Oncorhynchus nerka	Sockeye salmon	Nushagak River	USA
2009	Oncorhynchus nerka	Sockeye salmon	Nuyakuk River	USA
2010	Oncorhynchus nerka	Sockeye salmon	Port John Lake	Canada
2011	Oncorhynchus nerka	Sockeye salmon	Pinkut Channel	Canada
2012	Oncorhynchus nerka	Sockeye salmon	Quesnel Lake, Fraser River	Canada
2013	Oncorhynchus nerka	Sockeye salmon	Red River	USA
2015	Oncorhynchus nerka	Sockeye salmon	Shuswap Lake, Fraser River	Canada
2016	Oncorhynchus nerka	Sockeye salmon	Skeena River	Canada
2017	Oncorhynchus nerka	Sockeye salmon	Skeena River	Canada
2018	Oncorhynchus nerka	Sockeye salmon	Smith Inlet	Canada
2019	Oncorhynchus nerka	Sockeye salmon	Stellako River	Canada
2020	Oncorhynchus nerka	Sockeye salmon	Early Stuart Complex	Canada
2021	Oncorhynchus nerka	Sockeye salmon	Tahltan Lake	Canada
2022	Oncorhynchus nerka	Sockeye salmon	Tahltan Lake	Canada
2023	Oncorhynchus nerka	Sockeye salmon	Tally Creek	Canada
2024	Oncorhynchus nerka	Sockeye salmon	Togiak River	USA
2025	Oncorhynchus nerka	Sockeye salmon	Togiak River	USA
2026	Oncorhynchus nerka	Sockeye salmon	Ugashik River	USA
2027	Oncorhynchus nerka	Sockeye salmon	Ugashik River	USA
2028	Oncorhynchus nerka	Sockeye salmon	Ugashik River	USA
2029	Oncorhynchus nerka	Sockeye salmon	Ugashik River	USA
2030	Oncorhynchus nerka	Sockeye salmon	Upper Pinkut Creek	Canada
2031	Oncorhynchus nerka	Sockeye salmon	Ayakulik, Kodiak Island	USA
2032	Oncorhynchus nerka	Sockeye salmon	Weaver Creek	Canada
2033	Oncorhynchus nerka	Sockeye salmon	Weaver Creek	Canada
2034	Oncorhynchus nerka	Sockeye salmon	Wood River	USA
2035	Solea vulgaris	Sole or Dover sole	Celtic Sea	Multiple or International jurisdiction
2036	Solea vulgaris	Sole or Dover sole	ICES IIIa	Multiple or International jurisdiction
2037	Solea vulgaris	Sole or Dover sole	Irish Sea	Multiple or International jurisdiction
2038	Solea vulgaris	Sole or Dover sole	North Sea	Multiple or International jurisdiction
2039	Solea vulgaris	Sole or Dover sole	ICES VIId	Multiple or International jurisdiction
2040	Solea vulgaris	Sole or Dover sole	ICES VIIe	Multiple or International jurisdiction
2041	Solea vulgaris	Sole or Dover sole	Bay of Biscay (VIII)	France
2042	Sprattus sprattus	Sprat	Baltic Areas 22-32	Multiple or International jurisdiction
2043	Sprattus sprattus	Sprat	Baltic Areas 26 and 28	Multiple or International jurisdiction
2044	Oncorhynchus mykiss	Steelhead trout	Keogh River	Canada
2045	Oncorhynchus mykiss	Steelhead trout	Keogh River	Canada
2046	Oncorhynchus mykiss	Steelhead trout	Keogh River	Canada
2048	Lactarius lactarius	False trevally	Gulf of Thailand	Thailand
2051	Stizostedion vitreum	Walleye	Escanaba Lake	USA
2055	Stizostedion vitreum	Walleye	Mille Lacs Lake	USA
2065	Urophycis tenuis	White hake	NAFO 4T	Multiple or International jurisdiction
2066	Coregonus lavaretus	Whitefish	Lake Constance (Bodensee)	Multiple or International jurisdiction
2067	Merlangius merlangus	Whiting	Celtic Sea	Multiple or International jurisdiction
2068	Merlangius merlangus	Whiting	Irish Sea	Multiple or International jurisdiction
2069	Merlangius merlangus	Whiting	North Sea	Multiple or International jurisdiction
2070	Merlangius merlangus	Whiting	ICES VIa	Multiple or International jurisdiction
2071	Merlangius merlangus	Whiting	ICES VIId	Multiple or International jurisdiction
2072	Theragra chalcogramma	Walleye pollock	Eastern Bering Sea	Multiple or International jurisdiction
2073	Theragra chalcogramma	Walleye pollock	Gulf of Alaska	USA
2074	Theragra chalcogramma	Walleye pollock	Japan-Pacific coast of Hokkaido	Japan
2075	Theragra chalcogramma	Walleye pollock	East Kamchatka	Russian Federation
2076	Theragra chalcogramma	Walleye pollock	West Bering Sea	Multiple or International jurisdiction
2077	Sebastes entomelas	Widow rockfish	Western USA + Canada	Multiple or International jurisdiction
2078	Pseudociaena polyactis	Yellow croaker	East China Sea	Multiple or International jurisdiction
2079	Limanda ferruginae	Yellowtail flounder	NAFO 3LNO	Multiple or International jurisdiction
2080	Limanda ferruginae	Yellowtail flounder	NAFO 5Z	Multiple or International jurisdiction
2081	Limanda ferruginae	Yellowtail flounder	Southern New England	USA
2082	Thunnus albacares	Yellowfin tuna	Eastern Pacific Ocean	Multiple or International jurisdiction
2095	Taius tumifrons	Yellow sea bream	East China Sea	Multiple or International jurisdiction
2096	Taius tumifrons	Yellow sea bream	Central East China Sea	Multiple or International jurisdiction
2097	Taius tumifrons	Yellow sea bream	Japan Coast	Japan
2098	Taius tumifrons	Yellow sea bream	South East China Sea	Multiple or International jurisdiction
2099	Limanda aspera	Yellowfin sole	Eastern Bering Sea	Multiple or International jurisdiction
2759	Oncorhynchus nerka	Sockeye salmon	Skeena River	Canada
6059	Perca fluviatilis	Eurasian perch	Greentuft, Lake Windermere	UK - England
6060	Perca fluviatilis	Eurasian perch	Rawlinsons Nab, Lake Windermere	UK - England
6061	Perca fluviatilis	Eurasian perch	Lakeside, Lake Windermere	UK - England
6097	Perca fluviatilis	Eurasian perch	Lake Windermere, North Basin	UK - England
6098	Esox lucius	Pike	Lake Windermere, North Basin	UK - England
6099	Perca fluviatilis	Eurasian perch	Lake Windermere, South Basin	UK - England
6100	Esox lucius	Pike	Lake Windermere, South Basin	UK - England
6144	Esox lucius	Pike	Lake Windermere	UK - England
6539	Lepidorhombus whiffiagonis	Megrim	North Sea	Multiple or International jurisdiction
6540	Phrynorhombus norvegicus	Norwegian topknot	North Sea	Multiple or International jurisdiction
6541	Lophius piscatorius	Monkfish	North Sea	Multiple or International jurisdiction
6542	Anarhichas lupus	Wolffish	North Sea	Multiple or International jurisdiction
6543	Trigla lucerna	Tub gurnard	North Sea	Multiple or International jurisdiction
6544	Aspitrigla cuculus	Red gurnard	North Sea	Multiple or International jurisdiction
6545	Callionymus lyra	Dragonet	North Sea	Multiple or International jurisdiction
6546	Callionymus maculatus	Spotted dragonet	North Sea	Multiple or International jurisdiction
6547	Cyclopterus lumpus	Lumpsucker	North Sea	Multiple or International jurisdiction
6549	Clupea harengus	Atlantic herring	North Sea	Multiple or International jurisdiction
6550	Sprattus sprattus	Sprat	North Sea	Multiple or International jurisdiction
6552	Argentina silus	Atlantic argentine	North Sea	Multiple or International jurisdiction
6553	Gadus morhua	Cod	North Sea	Multiple or International jurisdiction
6554	Melanogrammus aeglefinus	Haddock	North Sea	Multiple or International jurisdiction
6555	Merlangius merlangus	Whiting	North Sea	Multiple or International jurisdiction
6556	Pollachius virens	Saithe	North Sea	Multiple or International jurisdiction
6557	Pollachius pollachius	Pollack	North Sea	Multiple or International jurisdiction
6558	Trisopterus esmarkii	Norway pout	North Sea	Multiple or International jurisdiction
6559	Brosme brosme	Cusk	North Sea	Multiple or International jurisdiction
6560	Molva molva	Ling	North Sea	Multiple or International jurisdiction
6561	Merluccius merluccius	Hake	North Sea	Multiple or International jurisdiction
6562	Echilichthys vipera	Lesser weever	North Sea	Multiple or International jurisdiction
6563	Zeus faber	John Dory	North Sea	Multiple or International jurisdiction
6564	Pleuronectes platessa	Plaice	North Sea	Multiple or International jurisdiction
6565	Solea solea	Sole	North Sea	Multiple or International jurisdiction
6566	Psetta maxima	Turbot	North Sea	Multiple or International jurisdiction
6567	Scophthalmus rhombus	Brill	North Sea	Multiple or International jurisdiction
6568	Glyptocephalus cynoglossus	Witch	North Sea	Multiple or International jurisdiction
6569	Buglossidium luteum	Solenette	North Sea	Multiple or International jurisdiction
6570	Platichthys flesus	Flounder	North Sea	Multiple or International jurisdiction
6571	Arnoglossus laterna	Scaldfish	North Sea	Multiple or International jurisdiction
6572	Hippoglossus hippoglossus	Halibut	North Sea	Multiple or International jurisdiction
6577	Anguilla anguilla	Common eel	Imsa River	Norway
6578	Trachurus trachurus	Scad	North Sea	Multiple or International jurisdiction
6579	Trigla lucerna	Tub gurnard	North Sea	Multiple or International jurisdiction
6581	Echilichthys vipera	Lesser weever	North Sea	Multiple or International jurisdiction
6582	Trisopterus minutus	Poor-cod	North Sea	Multiple or International jurisdiction
6583	Trisopterus luscus	Pout	North Sea	Multiple or International jurisdiction
6656	Pleuronectes platessa	Plaice	North Sea	Multiple or International jurisdiction
6657	Pleuronectes platessa	Plaice	North Sea	Multiple or International jurisdiction
6771	Thunnus albacares	Yellowfin tuna	Eastern Pacific Ocean (West coast of Central America)	Multiple or International jurisdiction
6772	Clupea harengus	Atlantic herring	NAFO 0 to 4	Canada
6773	Mallotus villosus	Capelin	NAFO 0 to 4	Canada
6774	Gadus morhua	Cod	NAFO 0 to 4	Canada
6775	Gadus morhua	Cod	NAFO 2J3KL	Multiple or International jurisdiction
6776	Clupea harengus	Atlantic herring	NAFO 4T	Multiple or International jurisdiction
6777	Clupea harengus	Atlantic herring	NAFO 4R	Multiple or International jurisdiction
6778	Gadus morhua	Cod	NAFO 4TVn	Multiple or International jurisdiction
6779	Clupea harengus	Atlantic herring	White-Notre Dame Bay, East Coast of Newfoundland	Canada
6780	Clupea harengus	Atlantic herring	Bonavista Bay, East Coast of Newfoundland	Canada
6781	Clupea harengus	Atlantic herring	Trinity Bay, East Coast of Newfoundland	Canada
6788	Agonus cataphractus	Hooknose or Pogge	Hinkley Point	UK - England
6789	Alosa fallax	Twaite shad	Hinkley Point	UK - England
6790	Ammodytes tobianus	Common sand eel	Hinkley Point	UK - England
6791	Anguilla anguilla	Common eel	Hinkley Point	UK - England
6792	Aphia minuta	Transparent goby	Hinkley Point	UK - England
6793	Atherina boyeri	Sand smelt or silverside	Hinkley Point	UK - England
6794	Balistes carolinenis	Trigger fish	Hinkley Point	UK - England
6795	Blennius gattorugine	Tompot blenny	Hinkley Point	UK - England
6796	Callionymus lyra	Dragonet	Hinkley Point	UK - England
6797	Centrolabrus exoletus	Rock cook or Small-mouthed wrasse	Hinkley Point	UK - England
6798	Ciliata mustela	5-bearded rockling	Hinkley Point	UK - England
6799	Ciliata septentrionalis	Northern rockling	Hinkley Point	UK - England
6800	Clupea harengus	Atlantic herring	Hinkley Point	UK - England
6801	Conger conger	Conger	Hinkley Point	UK - England
6802	Crenilabrus melops	Corkwing wrasse	Hinkley Point	UK - England
6803	Crenimugil labrosus	Thicklipped grey-mullet	Hinkley Point	UK - England
6804	Crystallogobius linearis	Crystal goby	Hinkley Point	UK - England
6805	Ctenolabrus rupestris	Goldsinny wrasse	Hinkley Point	UK - England
6806	Cyclopterus lumpus	Lumpsucker	Hinkley Point	UK - England
6807	Dicentrarchus labrax	Bass	Hinkley Point	UK - England
6808	Engraulis encrasicolus	Anchovy	Hinkley Point	UK - England
6809	Entelurus aequoreus	Snake pipefish	Hinkley Point	UK - England
6810	Eutrigla gurnardus	Grey gurnard	Hinkley Point	UK - England
6811	Gadus morhua	Cod	Hinkley Point	UK - England
6812	Gaidropsaurus vulgaris	3-bearded rockling	Hinkley Point	UK - England
6813	Gasterosteus aculeatus	3-spined stickleback	Hinkley Point	UK - England
6814	Glyptocephalus cynoglossus	Witch	Hinkley Point	UK - England
6815	Gobius niger	Black goby	Hinkley Point	UK - England
6817	Labrus bergylta	Ballan wrasse	Hinkley Point	UK - England
6818	Labrus mixtus	Cuckoo wrasse	Hinkley Point	UK - England
6819	Lampetra fluviatalis	River lamprey	Hinkley Point	UK - England
6820	Limanda limanda	Dab	Hinkley Point	UK - England
6821	Liparis liparis	Common sea snail	Hinkley Point	UK - England
6822	Liza ramada	Thinlipped grey mullet	Hinkley Point	UK - England
6823	Lophius piscatorius	Monkfish	Hinkley Point	UK - England
6824	Maurolicus muelleri	Muller's pearlside, pearlside and lightfish	Hinkley Point	UK - England
6825	Merlangius merlangus	Whiting	Hinkley Point	UK - England
6826	Merluccius merluccius	Hake	Hinkley Point	UK - England
6827	Micromesistius poutassou	Blue whiting	Hinkley Point	UK - England
6828	Microstomus kitt	Lemon sole	Hinkley Point	UK - England
6829	Molva molva	Ling	Hinkley Point	UK - England
6830	Mullus surmuletus	Red mullet	Hinkley Point	UK - England
6831	Nerophis lumbriciformis	Worm pipefish	Hinkley Point	UK - England
6832	Platichthys flesus	Flounder	Hinkley Point	UK - England
6833	Pleuronectes platessa	Plaice	Hinkley Point	UK - England
6834	Pollachius pollachius	Pollack	Hinkley Point	UK - England
6835	Pollachius virens	Saithe	Hinkley Point	UK - England
6836	Pomatoschistus microps	Common goby	Hinkley Point	UK - England
6837	Pomatoschistus minutus	Sand goby	Hinkley Point	UK - England
6838	Pomatoschistus pictus	Painted goby	Hinkley Point	UK - England
6839	Psetta maxima	Turbot	Hinkley Point	UK - England
6843	Raniceps raninus	Tadpolefish	Hinkley Point	UK - England
6844	Salmo salar	Atlantic salmon	Hinkley Point	UK - England
6845	Sardina pilchardus	Spanish sardine	Hinkley Point	UK - England
6846	Scophthalmus rhombus	Brill	Hinkley Point	UK - England
6848	Solea solea	Sole	Hinkley Point	UK - England
6849	Spinachia spinachia	15-spined stickleback	Hinkley Point	UK - England
6850	Spondyliosoma cantharus	Black Sea bream	Hinkley Point	UK - England
6851	Sprattus sprattus	Sprat	Hinkley Point	UK - England
6852	Syngnathus acus	Greater pipefish	Hinkley Point	UK - England
6853	Syngnathus rostellatus	Nillson's pipefish	Hinkley Point	UK - England
6854	Trachinus vipera	Lesser weaver	Hinkley Point	UK - England
6855	Trachurus trachurus	Scad	Hinkley Point	UK - England
6856	Trigla lucerna	Tub gurnard	Hinkley Point	UK - England
6857	Trigla lyra	Piper	Hinkley Point	UK - England
6858	Trisopterus esmarkii	Norway pout	Hinkley Point	UK - England
6859	Trisopterus luscus	Pout	Hinkley Point	UK - England
6860	Trisopterus minutus	Poor-cod	Hinkley Point	UK - England
6861	Zeugopterus punctatus	Topknot	Hinkley Point	UK - England
6862	Zeus faber	John Dory	Hinkley Point	UK - England
7022	Salmo trutta	Brown trout	Black Brows Beck, Lake District	UK - England
7023	Salmo trutta	Brown trout	Black Brows Beck, Lake District	UK - England
7024	Salmo trutta	Brown trout	Black Brows Beck, Lake District	UK - England
7025	Salmo trutta	Brown trout	Black Brows Beck, Lake District	UK - England
7067	Oncorhynchus gorbuscha	Pink salmon	Bonneville Dam, Columbia River	USA
7068	Oncorhynchus gorbuscha	Pink salmon	The Dalles Dam, Columbia River	USA
7104	Salmo trutta	Brown trout	Black Brows Beck, Lake District	UK - England
7116	Salmo salar	Atlantic salmon	Coast of West Greenland	Multiple or International jurisdiction
9242	Salmo salar	Atlantic salmon	Shelligan Burn, Sections ABCDE & F, Southern Perthshire	UK - Scotland
9243	Salmo trutta	Brown trout	Shelligan Burn, Sections ABCDE & F, Southern Perthshire	UK - Scotland
9337	Mallotus villosus	Capelin	Barents Sea	Multiple or International jurisdiction
9394	Salmo salar	Atlantic salmon	Imsa River	Norway
9835	Tetrapturus audax	Striped marlin	Avalon	USA
9836	Tetrapturus audax	Striped marlin	Balboa	USA
9837	Tetrapturus audax	Striped marlin	San Diego	USA
9838	Tetrapturus audax	Striped marlin	Eastern Pacific Ocean	Multiple or International jurisdiction
9839	Tetrapturus audax	Striped marlin	Eastern Pacific Ocean (north of equator)	Multiple or International jurisdiction
9840	Makaira nigricans	Blue marlin	Eastern Pacific Ocean	Multiple or International jurisdiction
9988	Sprattus sprattus	Sprat	Black Sea	Multiple or International jurisdiction
20633	Salvelinus confluentus	Bull trout	Four tributaries of the middle fork of the Flathead river	USA
20661	Oncorhynchus kisutch	Coho salmon	Skagit River	USA
