# Supplementary material for: Improving risk assessments in conservation ecology
Source: Nat Commun. 2019 Jun 27;10:2836. doi: 10.1038/s41467-019-10700-4 (PMC6597725; doi:10.1038/s41467-019-10700-4)
Supplement: Supplementary file 4 — Source Data [file 41467_2019_10700_MOESM4_ESM.zip › GPDD_dataID_insect.csv]

Data set ID number	Taxon Name	Common Name	Location	Country
3	Ischnura elegans	Blue-tailed damselfly	Woodwalton Fen National Nature Reserve	UK - England
4	Sympetrum striolatum	Common darter	Woodwalton Fen National Nature Reserve	UK - England
5	Libellula quadrimaculata	Four-spotted chaser	Woodwalton Fen National Nature Reserve	UK - England
6	Coenagrion puella	Azure damselfly	Woodwalton Fen National Nature Reserve	UK - England
7	Lestes sponsa	Emerald damselfly	Woodwalton Fen National Nature Reserve	UK - England
1119 (Restricted)	Hyperomyzus lactucae	Currant-Sowthistle aphid	Rothamsted Experimental Station	UK - England
1120 (Restricted)	Hyperomyzus lactucae	Currant-Sowthistle aphid	Wye College	UK - England
1121 (Restricted)	Hyperomyzus lactucae	Currant-Sowthistle aphid	Broom's Barn	UK - England
1122 (Restricted)	Hyperomyzus lactucae	Currant-Sowthistle aphid	Newcastle	UK - England
1123 (Restricted)	Hyperomyzus lactucae	Currant-Sowthistle aphid	Dundee	UK - Scotland
1124 (Restricted)	Perizoma alchemillata	Small rivulet	Alice Holt	UK - England
1125 (Restricted)	Perizoma alchemillata	Small rivulet	Geescroft	UK - England
1126 (Restricted)	Perizoma alchemillata	Small rivulet	Kielder	UK - England
1127 (Restricted)	Perizoma alchemillata	Small rivulet	Elgin	UK - Scotland
1248	Aricia agestis	Brown argus	Castle Hill National Nature Reserve	UK - England
1250	Lysandra bellargus	Adonis blue	Castle Hill National Nature Reserve	UK - England
1252	Lysandra coridon	Chalkhill blue	Castle Hill National Nature Reserve	UK - England
1253	Polygonia c-album	Comma	Castle Hill National Nature Reserve	UK - England
1254	Polyommatus icarus	Common blue	Castle Hill National Nature Reserve	UK - England
1256	Mesoacidalia aglaja	Dark green fritillary	Castle Hill National Nature Reserve	UK - England
1257	Erynnis tages	Dingy skipper	Castle Hill National Nature Reserve	UK - England
1258	Pieris napi	Green-veined white	Castle Hill National Nature Reserve	UK - England
1259	Pyronia tithonus	Hedge brown	Castle Hill National Nature Reserve	UK - England
1260	Ochlodes venata	Large skipper	Castle Hill National Nature Reserve	UK - England
1261	Pieris brassicae	Large white	Castle Hill National Nature Reserve	UK - England
1263	Melanargia galathea	Marbled white	Castle Hill National Nature Reserve	UK - England
1264	Maniola jurtina	Meadow brown	Castle Hill National Nature Reserve	UK - England
1265	Vanessa cardui	Painted lady	Castle Hill National Nature Reserve	UK - England
1266	Vanessa atalanta	Red admiral	Castle Hill National Nature Reserve	UK - England
1267	Cupido minimus	Small blue	Castle Hill National Nature Reserve	UK - England
1268	Lycaena phlaeas	Small copper	Castle Hill National Nature Reserve	UK - England
1270	Coenonympha pamphilus	Small heath	Castle Hill National Nature Reserve	UK - England
1271	Aglais urticae	Small tortoiseshell	Castle Hill National Nature Reserve	UK - England
1272	Pieris rapae	Small white	Castle Hill National Nature Reserve	UK - England
1274	Pararge aegeria	Speckled wood	Castle Hill National Nature Reserve	UK - England
1275	Lasiommata megera	Wall	Castle Hill National Nature Reserve	UK - England
1276	Inachis io	Peacock	Castle Hill National Nature Reserve	UK - England
1310	Erranis leucophaeria	Spring usher	Wytham Wood	UK - England
1311	Erranis progemmaria	Unknown	Wytham Wood	UK - England
1312	Erranis defolaria	Mottled umber	Wytham Wood	UK - England
1313	Erranis aurantiaria	Scarce umber	Wytham Wood	UK - England
1523	Contarinia tritici	Wheat blossom midge	Rothamsted Experimental Station	UK - England
1524	Sitodiplosis mosellana	Wheat blossom midge	Rothamsted Experimental Station	UK - England
1525	Zeiraphera diniana	Larch budmoth	Engadine Valley	Switzerland
2727	Bupalus piniaria	Pine looper or Bordered white	De Hoge Veluwe National Park	Netherlands
2728	Bupalus piniaria	Pine looper or Bordered white	De Hoge Veluwe National Park	Netherlands
2729	Bupalus piniaria	Pine looper or Bordered white	De Hoge Veluwe National Park	Netherlands
2730	Bupalus piniaria	Pine looper or Bordered white	De Hoge Veluwe National Park	Netherlands
2782	Ochlodes venata	Large skipper	Aston Rowant National Nature Reserve (north)	UK - England
2783	Hesperia comma	Silver spotted skipper	Aston Rowant National Nature Reserve (north)	UK - England
2784	Erynnis tages	Dingy skipper	Aston Rowant National Nature Reserve (north)	UK - England
2785	Pyrgus malvae	Grizzled skipper	Aston Rowant National Nature Reserve (north)	UK - England
2786	Colias crocea	Clouded yellow	Aston Rowant National Nature Reserve (north)	UK - England
2787	Gonepteryx rhamni	Brimstone	Aston Rowant National Nature Reserve (north)	UK - England
2789	Pieris brassicae	Large white	Aston Rowant National Nature Reserve (north)	UK - England
2791	Pieris rapae	Small white	Aston Rowant National Nature Reserve (north)	UK - England
2793	Pieris napi	Green-veined white	Aston Rowant National Nature Reserve (north)	UK - England
2794	Pieris napi	Green-veined white	Aston Rowant National Nature Reserve (north)	UK - England
2795	Anthocaris cardamines	Orange tip	Aston Rowant National Nature Reserve (north)	UK - England
2796	Callophrys rubi	Green hairstreak	Aston Rowant National Nature Reserve (north)	UK - England
2797	Quercusia quercus	Purple hairstreak	Aston Rowant National Nature Reserve (north)	UK - England
2798	Lycaena phlaeas	Small copper	Aston Rowant National Nature Reserve (north)	UK - England
2800	Aricia agestis	Brown argus	Aston Rowant National Nature Reserve (north)	UK - England
2802	Polyommatus icarus	Common blue	Aston Rowant National Nature Reserve (north)	UK - England
2804	Lysandra coridon	Chalkhill blue	Aston Rowant National Nature Reserve (north)	UK - England
2805	Celastrina argiolus	Holly blue	Aston Rowant National Nature Reserve (north)	UK - England
2807	Vanessa atalanta	Red admiral	Aston Rowant National Nature Reserve (north)	UK - England
2808	Vanessa cardui	Painted lady	Aston Rowant National Nature Reserve (north)	UK - England
2809	Aglais urticae	Small tortoiseshell	Aston Rowant National Nature Reserve (north)	UK - England
2810	Inachis io	Peacock	Aston Rowant National Nature Reserve (north)	UK - England
2812	Polygonia c-album	Comma	Aston Rowant National Nature Reserve (north)	UK - England
2813	Mesoacidalia aglaja	Dark green fritillary	Aston Rowant National Nature Reserve (north)	UK - England
2814	Pararge aegeria	Speckled wood	Aston Rowant National Nature Reserve (north)	UK - England
2815	Lasiommata megera	Wall	Aston Rowant National Nature Reserve (north)	UK - England
2817	Melanargia galathea	Marbled white	Aston Rowant National Nature Reserve (north)	UK - England
2818	Pyronia tithonus	Hedge brown	Aston Rowant National Nature Reserve (north)	UK - England
2819	Maniola jurtina	Meadow brown	Aston Rowant National Nature Reserve (north)	UK - England
2820	Coenonympha pamphilus	Small heath	Aston Rowant National Nature Reserve (north)	UK - England
2821	Aphantopus hyperantus	Ringlet	Aston Rowant National Nature Reserve (north)	UK - England
2822	Thymelicus sylvestris	Small skipper	Aston Rowant National Nature Reserve (north)	UK - England
2823	Ochlodes venata	Large skipper	Aston Rowant National Nature Reserve (south)	UK - England
2824	Hesperia comma	Silver spotted skipper	Aston Rowant National Nature Reserve (south)	UK - England
2825	Erynnis tages	Dingy skipper	Aston Rowant National Nature Reserve (south)	UK - England
2826	Pyrgus malvae	Grizzled skipper	Aston Rowant National Nature Reserve (south)	UK - England
2829	Gonepteryx rhamni	Brimstone	Aston Rowant National Nature Reserve (south)	UK - England
2831	Pieris brassicae	Large white	Aston Rowant National Nature Reserve (south)	UK - England
2833	Pieris rapae	Small white	Aston Rowant National Nature Reserve (south)	UK - England
2835	Pieris napi	Green-veined white	Aston Rowant National Nature Reserve (south)	UK - England
2836	Pieris napi	Green-veined white	Aston Rowant National Nature Reserve (south)	UK - England
2837	Anthocaris cardamines	Orange tip	Aston Rowant National Nature Reserve (south)	UK - England
2838	Callophrys rubi	Green hairstreak	Aston Rowant National Nature Reserve (south)	UK - England
2840	Lycaena phlaeas	Small copper	Aston Rowant National Nature Reserve (south)	UK - England
2842	Aricia agestis	Brown argus	Aston Rowant National Nature Reserve (south)	UK - England
2844	Polyommatus icarus	Common blue	Aston Rowant National Nature Reserve (south)	UK - England
2846	Lysandra coridon	Chalkhill blue	Aston Rowant National Nature Reserve (south)	UK - England
2849	Vanessa atalanta	Red admiral	Aston Rowant National Nature Reserve (south)	UK - England
2851	Aglais urticae	Small tortoiseshell	Aston Rowant National Nature Reserve (south)	UK - England
2852	Inachis io	Peacock	Aston Rowant National Nature Reserve (south)	UK - England
2854	Polygonia c-album	Comma	Aston Rowant National Nature Reserve (south)	UK - England
2855	Mesoacidalia aglaja	Dark green fritillary	Aston Rowant National Nature Reserve (south)	UK - England
2856	Pararge aegeria	Speckled wood	Aston Rowant National Nature Reserve (south)	UK - England
2857	Lasiommata megera	Wall	Aston Rowant National Nature Reserve (south)	UK - England
2859	Melanargia galathea	Marbled white	Aston Rowant National Nature Reserve (south)	UK - England
2860	Pyronia tithonus	Hedge brown	Aston Rowant National Nature Reserve (south)	UK - England
2861	Maniola jurtina	Meadow brown	Aston Rowant National Nature Reserve (south)	UK - England
2862	Coenonympha pamphilus	Small heath	Aston Rowant National Nature Reserve (south)	UK - England
2863	Aphantopus hyperantus	Ringlet	Aston Rowant National Nature Reserve (south)	UK - England
2864	Thymelicus sylvestris	Small skipper	Aston Rowant National Nature Reserve (south)	UK - England
2865	Ochlodes venata	Large skipper	Bevills Wood, Monks Wood Nature Reserve	UK - England
2867	Gonepteryx rhamni	Brimstone	Bevills Wood, Monks Wood Nature Reserve	UK - England
2869	Pieris brassicae	Large white	Bevills Wood, Monks Wood Nature Reserve	UK - England
2872	Pieris rapae	Small white	Bevills Wood, Monks Wood Nature Reserve	UK - England
2873	Pieris napi	Green-veined white	Bevills Wood, Monks Wood Nature Reserve	UK - England
2874	Pieris napi	Green-veined white	Bevills Wood, Monks Wood Nature Reserve	UK - England
2875	Anthocaris cardamines	Orange tip	Bevills Wood, Monks Wood Nature Reserve	UK - England
2878	Lycaena phlaeas	Small copper	Bevills Wood, Monks Wood Nature Reserve	UK - England
2879	Polyommatus icarus	Common blue	Bevills Wood, Monks Wood Nature Reserve	UK - England
2883	Ladoga camilla	White admiral	Bevills Wood, Monks Wood Nature Reserve	UK - England
2884	Vanessa atalanta	Red admiral	Bevills Wood, Monks Wood Nature Reserve	UK - England
2885	Vanessa cardui	Painted lady	Bevills Wood, Monks Wood Nature Reserve	UK - England
2886	Aglais urticae	Small tortoiseshell	Bevills Wood, Monks Wood Nature Reserve	UK - England
2887	Inachis io	Peacock	Bevills Wood, Monks Wood Nature Reserve	UK - England
2889	Polygonia c-album	Comma	Bevills Wood, Monks Wood Nature Reserve	UK - England
2890	Pararge aegeria	Speckled wood	Bevills Wood, Monks Wood Nature Reserve	UK - England
2891	Lasiommata megera	Wall	Bevills Wood, Monks Wood Nature Reserve	UK - England
2893	Pyronia tithonus	Hedge brown	Bevills Wood, Monks Wood Nature Reserve	UK - England
2894	Maniola jurtina	Meadow brown	Bevills Wood, Monks Wood Nature Reserve	UK - England
2895	Coenonympha pamphilus	Small heath	Bevills Wood, Monks Wood Nature Reserve	UK - England
2896	Aphantopus hyperantus	Ringlet	Bevills Wood, Monks Wood Nature Reserve	UK - England
2897	Thymelicus sylvestris	Small skipper	Bevills Wood, Monks Wood Nature Reserve	UK - England
2898	Ochlodes venata	Large skipper	Brockwells Farm	UK - Wales
2901	Gonepteryx rhamni	Brimstone	Brockwells Farm	UK - Wales
2903	Pieris brassicae	Large white	Brockwells Farm	UK - Wales
2905	Pieris rapae	Small white	Brockwells Farm	UK - Wales
2907	Pieris napi	Green-veined white	Brockwells Farm	UK - Wales
2908	Pieris napi	Green-veined white	Brockwells Farm	UK - Wales
2909	Anthocaris cardamines	Orange tip	Brockwells Farm	UK - Wales
2912	Lycaena phlaeas	Small copper	Brockwells Farm	UK - Wales
2915	Polyommatus icarus	Common blue	Brockwells Farm	UK - Wales
2917	Celastrina argiolus	Holly blue	Brockwells Farm	UK - Wales
2919	Vanessa atalanta	Red admiral	Brockwells Farm	UK - Wales
2920	Vanessa cardui	Painted lady	Brockwells Farm	UK - Wales
2921	Aglais urticae	Small tortoiseshell	Brockwells Farm	UK - Wales
2922	Inachis io	Peacock	Brockwells Farm	UK - Wales
2924	Polygonia c-album	Comma	Brockwells Farm	UK - Wales
2925	Pararge aegeria	Speckled wood	Brockwells Farm	UK - Wales
2926	Lasiommata megera	Wall	Brockwells Farm	UK - Wales
2928	Melanargia galathea	Marbled white	Brockwells Farm	UK - Wales
2929	Pyronia tithonus	Hedge brown	Brockwells Farm	UK - Wales
2930	Maniola jurtina	Meadow brown	Brockwells Farm	UK - Wales
2931	Coenonympha pamphilus	Small heath	Brockwells Farm	UK - Wales
2933	Thymelicus sylvestris	Small skipper	Brockwells Farm	UK - Wales
2934	Papilio machaon	Swallowtail	Bure Marshes National Nature Reserve	UK - England
2935	Gonepteryx rhamni	Brimstone	Bure Marshes National Nature Reserve	UK - England
2937	Pieris brassicae	Large white	Bure Marshes National Nature Reserve	UK - England
2939	Pieris rapae	Small white	Bure Marshes National Nature Reserve	UK - England
2941	Pieris napi	Green-veined white	Bure Marshes National Nature Reserve	UK - England
2942	Pieris napi	Green-veined white	Bure Marshes National Nature Reserve	UK - England
2943	Anthocaris cardamines	Orange tip	Bure Marshes National Nature Reserve	UK - England
2952	Vanessa atalanta	Red admiral	Bure Marshes National Nature Reserve	UK - England
2954	Thymelicus sylvestris	Small skipper	Bure Marshes National Nature Reserve	UK - England
2955	Ochlodes venata	Large skipper	Buttlers Hanging	UK - England
2956	Erynnis tages	Dingy skipper	Buttlers Hanging	UK - England
2957	Pyrgus malvae	Grizzled skipper	Buttlers Hanging	UK - England
2958	Gonepteryx rhamni	Brimstone	Buttlers Hanging	UK - England
2960	Pieris brassicae	Large white	Buttlers Hanging	UK - England
2962	Pieris rapae	Small white	Buttlers Hanging	UK - England
2964	Pieris napi	Green-veined white	Buttlers Hanging	UK - England
2965	Pieris napi	Green-veined white	Buttlers Hanging	UK - England
2966	Anthocaris cardamines	Orange tip	Buttlers Hanging	UK - England
2973	Lycaena phlaeas	Small copper	Buttlers Hanging	UK - England
2974	Aricia agestis	Brown argus	Buttlers Hanging	UK - England
2976	Polyommatus icarus	Common blue	Buttlers Hanging	UK - England
2978	Lysandra coridon	Chalkhill blue	Buttlers Hanging	UK - England
2985	Aglais urticae	Small tortoiseshell	Buttlers Hanging	UK - England
2986	Inachis io	Peacock	Buttlers Hanging	UK - England
2988	Polygonia c-album	Comma	Buttlers Hanging	UK - England
2989	Mesoacidalia aglaja	Dark green fritillary	Buttlers Hanging	UK - England
2990	Pararge aegeria	Speckled wood	Buttlers Hanging	UK - England
2991	Lasiommata megera	Wall	Buttlers Hanging	UK - England
2993	Melanargia galathea	Marbled white	Buttlers Hanging	UK - England
2994	Pyronia tithonus	Hedge brown	Buttlers Hanging	UK - England
2995	Maniola jurtina	Meadow brown	Buttlers Hanging	UK - England
2996	Coenonympha pamphilus	Small heath	Buttlers Hanging	UK - England
2997	Aphantopus hyperantus	Ringlet	Buttlers Hanging	UK - England
2998	Thymelicus sylvestris	Small skipper	Buttlers Hanging	UK - England
2999	Ochlodes venata	Large skipper	Castor Hanglands National Nature Reserve	UK - England
3001	Gonepteryx rhamni	Brimstone	Castor Hanglands National Nature Reserve	UK - England
3003	Pieris brassicae	Large white	Castor Hanglands National Nature Reserve	UK - England
3005	Anthocaris cardamines	Orange tip	Castor Hanglands National Nature Reserve	UK - England
3011	Polyommatus icarus	Common blue	Castor Hanglands National Nature Reserve	UK - England
3016	Aglais urticae	Small tortoiseshell	Castor Hanglands National Nature Reserve	UK - England
3017	Inachis io	Peacock	Castor Hanglands National Nature Reserve	UK - England
3019	Polygonia c-album	Comma	Castor Hanglands National Nature Reserve	UK - England
3020	Pararge aegeria	Speckled wood	Castor Hanglands National Nature Reserve	UK - England
3021	Lasiommata megera	Wall	Castor Hanglands National Nature Reserve	UK - England
3023	Pyronia tithonus	Hedge brown	Castor Hanglands National Nature Reserve	UK - England
3024	Maniola jurtina	Meadow brown	Castor Hanglands National Nature Reserve	UK - England
3025	Coenonympha pamphilus	Small heath	Castor Hanglands National Nature Reserve	UK - England
3026	Aphantopus hyperantus	Ringlet	Castor Hanglands National Nature Reserve	UK - England
3027	Thymelicus sylvestris	Small skipper	Castor Hanglands National Nature Reserve	UK - England
3028	Gonepteryx rhamni	Brimstone	Chippenham Fen National Nature Reserve	UK - England
3030	Pieris brassicae	Large white	Chippenham Fen National Nature Reserve	UK - England
3032	Pieris rapae	Small white	Chippenham Fen National Nature Reserve	UK - England
3033	Pieris napi	Green-veined white	Chippenham Fen National Nature Reserve	UK - England
3034	Pieris napi	Green-veined white	Chippenham Fen National Nature Reserve	UK - England
3035	Anthocaris cardamines	Orange tip	Chippenham Fen National Nature Reserve	UK - England
3037	Polyommatus icarus	Common blue	Chippenham Fen National Nature Reserve	UK - England
3040	Vanessa cardui	Painted lady	Chippenham Fen National Nature Reserve	UK - England
3041	Inachis io	Peacock	Chippenham Fen National Nature Reserve	UK - England
3043	Pieris brassicae	Large white	Dyfi National Nature Reserve	UK - Wales
3045	Pieris rapae	Small white	Dyfi National Nature Reserve	UK - Wales
3051	Polyommatus icarus	Common blue	Dyfi National Nature Reserve	UK - Wales
3053	Vanessa atalanta	Red admiral	Dyfi National Nature Reserve	UK - Wales
3054	Vanessa cardui	Painted lady	Dyfi National Nature Reserve	UK - Wales
3055	Aglais urticae	Small tortoiseshell	Dyfi National Nature Reserve	UK - Wales
3056	Inachis io	Peacock	Dyfi National Nature Reserve	UK - Wales
3058	Mesoacidalia aglaja	Dark green fritillary	Dyfi National Nature Reserve	UK - Wales
3059	Lasiommata megera	Wall	Dyfi National Nature Reserve	UK - Wales
3061	Hipparchia semele	Grayling	Dyfi National Nature Reserve	UK - Wales
3062	Pyronia tithonus	Hedge brown	Dyfi National Nature Reserve	UK - Wales
3063	Maniola jurtina	Meadow brown	Dyfi National Nature Reserve	UK - Wales
3064	Coenonympha pamphilus	Small heath	Dyfi National Nature Reserve	UK - Wales
3066	Ochlodes venata	Large skipper	Ebbor Gorge National Nature Reserve	UK - England
3068	Gonepteryx rhamni	Brimstone	Ebbor Gorge National Nature Reserve	UK - England
3070	Pieris brassicae	Large white	Ebbor Gorge National Nature Reserve	UK - England
3072	Pieris rapae	Small white	Ebbor Gorge National Nature Reserve	UK - England
3074	Pieris napi	Green-veined white	Ebbor Gorge National Nature Reserve	UK - England
3075	Pieris napi	Green-veined white	Ebbor Gorge National Nature Reserve	UK - England
3076	Anthocaris cardamines	Orange tip	Ebbor Gorge National Nature Reserve	UK - England
3084	Polyommatus icarus	Common blue	Ebbor Gorge National Nature Reserve	UK - England
3089	Vanessa atalanta	Red admiral	Ebbor Gorge National Nature Reserve	UK - England
3091	Aglais urticae	Small tortoiseshell	Ebbor Gorge National Nature Reserve	UK - England
3092	Inachis io	Peacock	Ebbor Gorge National Nature Reserve	UK - England
3094	Polygonia c-album	Comma	Ebbor Gorge National Nature Reserve	UK - England
3096	Argynnis paphia	Silver washed fritillary	Ebbor Gorge National Nature Reserve	UK - England
3097	Pararge aegeria	Speckled wood	Ebbor Gorge National Nature Reserve	UK - England
3101	Melanargia galathea	Marbled white	Ebbor Gorge National Nature Reserve	UK - England
3102	Pyronia tithonus	Hedge brown	Ebbor Gorge National Nature Reserve	UK - England
3103	Maniola jurtina	Meadow brown	Ebbor Gorge National Nature Reserve	UK - England
3104	Coenonympha pamphilus	Small heath	Ebbor Gorge National Nature Reserve	UK - England
3105	Aphantopus hyperantus	Ringlet	Ebbor Gorge National Nature Reserve	UK - England
3106	Thymelicus sylvestris	Small skipper	Ebbor Gorge National Nature Reserve	UK - England
3108	Gonepteryx rhamni	Brimstone	Foxholes	UK - England
3110	Pieris brassicae	Large white	Foxholes	UK - England
3112	Pieris rapae	Small white	Foxholes	UK - England
3114	Pieris napi	Green-veined white	Foxholes	UK - England
3115	Pieris napi	Green-veined white	Foxholes	UK - England
3116	Anthocaris cardamines	Orange tip	Foxholes	UK - England
3118	Polyommatus icarus	Common blue	Foxholes	UK - England
3121	Ladoga camilla	White admiral	Foxholes	UK - England
3122	Vanessa atalanta	Red admiral	Foxholes	UK - England
3123	Inachis io	Peacock	Foxholes	UK - England
3126	Pararge aegeria	Speckled wood	Foxholes	UK - England
3127	Lasiommata megera	Wall	Foxholes	UK - England
3129	Melanargia galathea	Marbled white	Foxholes	UK - England
3130	Pyronia tithonus	Hedge brown	Foxholes	UK - England
3131	Maniola jurtina	Meadow brown	Foxholes	UK - England
3132	Thymelicus sylvestris	Small skipper	Foxholes	UK - England
3133	Pieris brassicae	Large white	Gibraltar Point National Nature Reserve	UK - England
3135	Pieris rapae	Small white	Gibraltar Point National Nature Reserve	UK - England
3137	Pieris napi	Green-veined white	Gibraltar Point National Nature Reserve	UK - England
3138	Pieris napi	Green-veined white	Gibraltar Point National Nature Reserve	UK - England
3139	Polyommatus icarus	Common blue	Gibraltar Point National Nature Reserve	UK - England
3141	Vanessa atalanta	Red admiral	Gibraltar Point National Nature Reserve	UK - England
3142	Vanessa cardui	Painted lady	Gibraltar Point National Nature Reserve	UK - England
3143	Aglais urticae	Small tortoiseshell	Gibraltar Point National Nature Reserve	UK - England
3144	Inachis io	Peacock	Gibraltar Point National Nature Reserve	UK - England
3149	Pyronia tithonus	Hedge brown	Gibraltar Point National Nature Reserve	UK - England
3150	Maniola jurtina	Meadow brown	Gibraltar Point National Nature Reserve	UK - England
3151	Coenonympha pamphilus	Small heath	Gibraltar Point National Nature Reserve	UK - England
3152	Aphantopus hyperantus	Ringlet	Gibraltar Point National Nature Reserve	UK - England
3153	Thymelicus sylvestris	Small skipper	Gibraltar Point National Nature Reserve	UK - England
3154	Ochlodes venata	Large skipper	Gomm Valley	UK - England
3155	Erynnis tages	Dingy skipper	Gomm Valley	UK - England
3157	Gonepteryx rhamni	Brimstone	Gomm Valley	UK - England
3159	Pieris brassicae	Large white	Gomm Valley	UK - England
3161	Pieris rapae	Small white	Gomm Valley	UK - England
3163	Pieris napi	Green-veined white	Gomm Valley	UK - England
3164	Pieris napi	Green-veined white	Gomm Valley	UK - England
3165	Anthocaris cardamines	Orange tip	Gomm Valley	UK - England
3170	Polyommatus icarus	Common blue	Gomm Valley	UK - England
3176	Aglais urticae	Small tortoiseshell	Gomm Valley	UK - England
3177	Inachis io	Peacock	Gomm Valley	UK - England
3180	Mesoacidalia aglaja	Dark green fritillary	Gomm Valley	UK - England
3181	Pararge aegeria	Speckled wood	Gomm Valley	UK - England
3182	Lasiommata megera	Wall	Gomm Valley	UK - England
3184	Melanargia galathea	Marbled white	Gomm Valley	UK - England
3185	Pyronia tithonus	Hedge brown	Gomm Valley	UK - England
3186	Maniola jurtina	Meadow brown	Gomm Valley	UK - England
3187	Coenonympha pamphilus	Small heath	Gomm Valley	UK - England
3188	Aphantopus hyperantus	Ringlet	Gomm Valley	UK - England
3189	Thymelicus sylvestris	Small skipper	Gomm Valley	UK - England
3190	Gonepteryx rhamni	Brimstone	Ham Street Wood National Nature Reserve	UK - England
3192	Pieris napi	Green-veined white	Ham Street Wood National Nature Reserve	UK - England
3193	Pieris napi	Green-veined white	Ham Street Wood National Nature Reserve	UK - England
3194	Quercusia quercus	Purple hairstreak	Ham Street Wood National Nature Reserve	UK - England
3200	Vanessa atalanta	Red admiral	Ham Street Wood National Nature Reserve	UK - England
3202	Aglais urticae	Small tortoiseshell	Ham Street Wood National Nature Reserve	UK - England
3204	Inachis io	Peacock	Ham Street Wood National Nature Reserve	UK - England
3207	Pararge aegeria	Speckled wood	Ham Street Wood National Nature Reserve	UK - England
3210	Pyronia tithonus	Hedge brown	Ham Street Wood National Nature Reserve	UK - England
3211	Maniola jurtina	Meadow brown	Ham Street Wood National Nature Reserve	UK - England
3212	Ochlodes venata	Large skipper	Holme Fen National Nature Reserve	UK - England
3214	Gonepteryx rhamni	Brimstone	Holme Fen National Nature Reserve	UK - England
3216	Pieris brassicae	Large white	Holme Fen National Nature Reserve	UK - England
3218	Pieris rapae	Small white	Holme Fen National Nature Reserve	UK - England
3220	Pieris napi	Green-veined white	Holme Fen National Nature Reserve	UK - England
3221	Pieris napi	Green-veined white	Holme Fen National Nature Reserve	UK - England
3222	Anthocaris cardamines	Orange tip	Holme Fen National Nature Reserve	UK - England
3223	Lycaena phlaeas	Small copper	Holme Fen National Nature Reserve	UK - England
3225	Polyommatus icarus	Common blue	Holme Fen National Nature Reserve	UK - England
3228	Celastrina argiolus	Holly blue	Holme Fen National Nature Reserve	UK - England
3230	Vanessa atalanta	Red admiral	Holme Fen National Nature Reserve	UK - England
3231	Vanessa cardui	Painted lady	Holme Fen National Nature Reserve	UK - England
3232	Aglais urticae	Small tortoiseshell	Holme Fen National Nature Reserve	UK - England
3233	Inachis io	Peacock	Holme Fen National Nature Reserve	UK - England
3235	Polygonia c-album	Comma	Holme Fen National Nature Reserve	UK - England
3237	Lasiommata megera	Wall	Holme Fen National Nature Reserve	UK - England
3239	Pyronia tithonus	Hedge brown	Holme Fen National Nature Reserve	UK - England
3240	Maniola jurtina	Meadow brown	Holme Fen National Nature Reserve	UK - England
3241	Coenonympha pamphilus	Small heath	Holme Fen National Nature Reserve	UK - England
3242	Aphantopus hyperantus	Ringlet	Holme Fen National Nature Reserve	UK - England
3244	Ochlodes venata	Large skipper	Kingley Vale National Nature Reserve	UK - England
3245	Erynnis tages	Dingy skipper	Kingley Vale National Nature Reserve	UK - England
3246	Pyrgus malvae	Grizzled skipper	Kingley Vale National Nature Reserve	UK - England
3249	Gonepteryx rhamni	Brimstone	Kingley Vale National Nature Reserve	UK - England
3251	Pieris brassicae	Large white	Kingley Vale National Nature Reserve	UK - England
3253	Pieris rapae	Small white	Kingley Vale National Nature Reserve	UK - England
3255	Pieris napi	Green-veined white	Kingley Vale National Nature Reserve	UK - England
3256	Pieris napi	Green-veined white	Kingley Vale National Nature Reserve	UK - England
3257	Anthocaris cardamines	Orange tip	Kingley Vale National Nature Reserve	UK - England
3258	Callophrys rubi	Green hairstreak	Kingley Vale National Nature Reserve	UK - England
3260	Lycaena phlaeas	Small copper	Kingley Vale National Nature Reserve	UK - England
3263	Aricia agestis	Brown argus	Kingley Vale National Nature Reserve	UK - England
3265	Polyommatus icarus	Common blue	Kingley Vale National Nature Reserve	UK - England
3268	Celastrina argiolus	Holly blue	Kingley Vale National Nature Reserve	UK - England
3272	Vanessa atalanta	Red admiral	Kingley Vale National Nature Reserve	UK - England
3273	Vanessa cardui	Painted lady	Kingley Vale National Nature Reserve	UK - England
3274	Aglais urticae	Small tortoiseshell	Kingley Vale National Nature Reserve	UK - England
3275	Inachis io	Peacock	Kingley Vale National Nature Reserve	UK - England
3277	Polygonia c-album	Comma	Kingley Vale National Nature Reserve	UK - England
3278	Boloria selene	Small pearl bordered fritillary	Kingley Vale National Nature Reserve	UK - England
3279	Boloria euphrosyne	Pearl bordered fritillary	Kingley Vale National Nature Reserve	UK - England
3280	Mesoacidalia aglaja	Dark green fritillary	Kingley Vale National Nature Reserve	UK - England
3282	Pararge aegeria	Speckled wood	Kingley Vale National Nature Reserve	UK - England
3283	Lasiommata megera	Wall	Kingley Vale National Nature Reserve	UK - England
3286	Pyronia tithonus	Hedge brown	Kingley Vale National Nature Reserve	UK - England
3287	Maniola jurtina	Meadow brown	Kingley Vale National Nature Reserve	UK - England
3288	Coenonympha pamphilus	Small heath	Kingley Vale National Nature Reserve	UK - England
3289	Aphantopus hyperantus	Ringlet	Kingley Vale National Nature Reserve	UK - England
3290	Thymelicus sylvestris	Small skipper	Kingley Vale National Nature Reserve	UK - England
3291	Ochlodes venata	Large skipper	Leigh Marshes National Nature Reserve	UK - England
3295	Pieris brassicae	Large white	Leigh Marshes National Nature Reserve	UK - England
3297	Pieris rapae	Small white	Leigh Marshes National Nature Reserve	UK - England
3299	Pieris napi	Green-veined white	Leigh Marshes National Nature Reserve	UK - England
3300	Pieris napi	Green-veined white	Leigh Marshes National Nature Reserve	UK - England
3301	Anthocaris cardamines	Orange tip	Leigh Marshes National Nature Reserve	UK - England
3303	Lycaena phlaeas	Small copper	Leigh Marshes National Nature Reserve	UK - England
3306	Polyommatus icarus	Common blue	Leigh Marshes National Nature Reserve	UK - England
3309	Vanessa atalanta	Red admiral	Leigh Marshes National Nature Reserve	UK - England
3310	Vanessa cardui	Painted lady	Leigh Marshes National Nature Reserve	UK - England
3311	Aglais urticae	Small tortoiseshell	Leigh Marshes National Nature Reserve	UK - England
3312	Inachis io	Peacock	Leigh Marshes National Nature Reserve	UK - England
3314	Polygonia c-album	Comma	Leigh Marshes National Nature Reserve	UK - England
3316	Lasiommata megera	Wall	Leigh Marshes National Nature Reserve	UK - England
3318	Melanargia galathea	Marbled white	Leigh Marshes National Nature Reserve	UK - England
3319	Pyronia tithonus	Hedge brown	Leigh Marshes National Nature Reserve	UK - England
3320	Maniola jurtina	Meadow brown	Leigh Marshes National Nature Reserve	UK - England
3321	Coenonympha pamphilus	Small heath	Leigh Marshes National Nature Reserve	UK - England
3322	Thymelicus sylvestris	Small skipper	Leigh Marshes National Nature Reserve	UK - England
3323	Pieris brassicae	Large white	Leighton Moss RSPB	UK - England
3325	Pieris napi	Green-veined white	Leighton Moss RSPB	UK - England
3326	Pieris napi	Green-veined white	Leighton Moss RSPB	UK - England
3327	Anthocaris cardamines	Orange tip	Leighton Moss RSPB	UK - England
3328	Celastrina argiolus	Holly blue	Leighton Moss RSPB	UK - England
3330	Inachis io	Peacock	Leighton Moss RSPB	UK - England
3332	Maniola jurtina	Meadow brown	Leighton Moss RSPB	UK - England
3333	Thymelicus sylvestris	Small skipper	Leighton Moss RSPB	UK - England
3335	Pieris brassicae	Large white	Lindisfarne National Nature Reserve	UK - England
3338	Pieris napi	Green-veined white	Lindisfarne National Nature Reserve	UK - England
3339	Pieris napi	Green-veined white	Lindisfarne National Nature Reserve	UK - England
3340	Polyommatus icarus	Common blue	Lindisfarne National Nature Reserve	UK - England
3342	Aglais urticae	Small tortoiseshell	Lindisfarne National Nature Reserve	UK - England
3343	Mesoacidalia aglaja	Dark green fritillary	Lindisfarne National Nature Reserve	UK - England
3344	Hipparchia semele	Grayling	Lindisfarne National Nature Reserve	UK - England
3345	Maniola jurtina	Meadow brown	Lindisfarne National Nature Reserve	UK - England
3348	Aglais urticae	Small tortoiseshell	Loch Garten RSPB, Abernethy forest	UK - Scotland
3349	Boloria selene	Small pearl bordered fritillary	Loch Garten RSPB, Abernethy forest	UK - Scotland
3350	Maniola jurtina	Meadow brown	Loch Garten RSPB, Abernethy forest	UK - Scotland
3351	Coenonympha pamphilus	Small heath	Loch Garten RSPB, Abernethy forest	UK - Scotland
3352	Ochlodes venata	Large skipper	Monks Wood National Nature Reserve	UK - England
3353	Pyrgus malvae	Grizzled skipper	Monks Wood National Nature Reserve	UK - England
3356	Gonepteryx rhamni	Brimstone	Monks Wood National Nature Reserve	UK - England
3358	Pieris brassicae	Large white	Monks Wood National Nature Reserve	UK - England
3360	Pieris rapae	Small white	Monks Wood National Nature Reserve	UK - England
3362	Pieris napi	Green-veined white	Monks Wood National Nature Reserve	UK - England
3363	Pieris napi	Green-veined white	Monks Wood National Nature Reserve	UK - England
3364	Anthocaris cardamines	Orange tip	Monks Wood National Nature Reserve	UK - England
3365	Quercusia quercus	Purple hairstreak	Monks Wood National Nature Reserve	UK - England
3366	Satyrium pruni	Black hairstreak	Monks Wood National Nature Reserve	UK - England
3371	Polyommatus icarus	Common blue	Monks Wood National Nature Reserve	UK - England
3372	Celastrina argiolus	Holly blue	Monks Wood National Nature Reserve	UK - England
3374	Ladoga camilla	White admiral	Monks Wood National Nature Reserve	UK - England
3375	Vanessa atalanta	Red admiral	Monks Wood National Nature Reserve	UK - England
3377	Aglais urticae	Small tortoiseshell	Monks Wood National Nature Reserve	UK - England
3378	Inachis io	Peacock	Monks Wood National Nature Reserve	UK - England
3380	Polygonia c-album	Comma	Monks Wood National Nature Reserve	UK - England
3381	Pararge aegeria	Speckled wood	Monks Wood National Nature Reserve	UK - England
3382	Lasiommata megera	Wall	Monks Wood National Nature Reserve	UK - England
3384	Pyronia tithonus	Hedge brown	Monks Wood National Nature Reserve	UK - England
3385	Maniola jurtina	Meadow brown	Monks Wood National Nature Reserve	UK - England
3386	Coenonympha pamphilus	Small heath	Monks Wood National Nature Reserve	UK - England
3387	Aphantopus hyperantus	Ringlet	Monks Wood National Nature Reserve	UK - England
3388	Thymelicus sylvestris	Small skipper	Monks Wood National Nature Reserve	UK - England
3393	Pieris brassicae	Large white	Nagshead RSPB, Forest of Dean	UK - England
3395	Pieris rapae	Small white	Nagshead RSPB, Forest of Dean	UK - England
3397	Pieris napi	Green-veined white	Nagshead RSPB, Forest of Dean	UK - England
3398	Pieris napi	Green-veined white	Nagshead RSPB, Forest of Dean	UK - England
3399	Anthocaris cardamines	Orange tip	Nagshead RSPB, Forest of Dean	UK - England
3400	Callophrys rubi	Green hairstreak	Nagshead RSPB, Forest of Dean	UK - England
3401	Quercusia quercus	Purple hairstreak	Nagshead RSPB, Forest of Dean	UK - England
3406	Inachis io	Peacock	Nagshead RSPB, Forest of Dean	UK - England
3408	Polygonia c-album	Comma	Nagshead RSPB, Forest of Dean	UK - England
3409	Boloria selene	Small pearl bordered fritillary	Nagshead RSPB, Forest of Dean	UK - England
3410	Boloria euphrosyne	Pearl bordered fritillary	Nagshead RSPB, Forest of Dean	UK - England
3411	Argynnis paphia	Silver washed fritillary	Nagshead RSPB, Forest of Dean	UK - England
3412	Pararge aegeria	Speckled wood	Nagshead RSPB, Forest of Dean	UK - England
3415	Pyronia tithonus	Hedge brown	Nagshead RSPB, Forest of Dean	UK - England
3416	Maniola jurtina	Meadow brown	Nagshead RSPB, Forest of Dean	UK - England
3417	Coenonympha pamphilus	Small heath	Nagshead RSPB, Forest of Dean	UK - England
3418	Aphantopus hyperantus	Ringlet	Nagshead RSPB, Forest of Dean	UK - England
3419	Thymelicus sylvestris	Small skipper	Nagshead RSPB, Forest of Dean	UK - England
3420	Ochlodes venata	Large skipper	Old Winchester Hill National Nature Reserve	UK - England
3421	Hesperia comma	Silver spotted skipper	Old Winchester Hill National Nature Reserve	UK - England
3422	Erynnis tages	Dingy skipper	Old Winchester Hill National Nature Reserve	UK - England
3423	Pyrgus malvae	Grizzled skipper	Old Winchester Hill National Nature Reserve	UK - England
3426	Gonepteryx rhamni	Brimstone	Old Winchester Hill National Nature Reserve	UK - England
3428	Pieris brassicae	Large white	Old Winchester Hill National Nature Reserve	UK - England
3430	Pieris rapae	Small white	Old Winchester Hill National Nature Reserve	UK - England
3432	Pieris napi	Green-veined white	Old Winchester Hill National Nature Reserve	UK - England
3433	Pieris napi	Green-veined white	Old Winchester Hill National Nature Reserve	UK - England
3434	Anthocaris cardamines	Orange tip	Old Winchester Hill National Nature Reserve	UK - England
3435	Callophrys rubi	Green hairstreak	Old Winchester Hill National Nature Reserve	UK - England
3437	Lycaena phlaeas	Small copper	Old Winchester Hill National Nature Reserve	UK - England
3439	Cupido minimus	Small blue	Old Winchester Hill National Nature Reserve	UK - England
3441	Aricia agestis	Brown argus	Old Winchester Hill National Nature Reserve	UK - England
3442	Polyommatus icarus	Common blue	Old Winchester Hill National Nature Reserve	UK - England
3444	Lysandra coridon	Chalkhill blue	Old Winchester Hill National Nature Reserve	UK - England
3447	Vanessa atalanta	Red admiral	Old Winchester Hill National Nature Reserve	UK - England
3448	Vanessa cardui	Painted lady	Old Winchester Hill National Nature Reserve	UK - England
3449	Aglais urticae	Small tortoiseshell	Old Winchester Hill National Nature Reserve	UK - England
3450	Inachis io	Peacock	Old Winchester Hill National Nature Reserve	UK - England
3452	Polygonia c-album	Comma	Old Winchester Hill National Nature Reserve	UK - England
3454	Pararge aegeria	Speckled wood	Old Winchester Hill National Nature Reserve	UK - England
3455	Lasiommata megera	Wall	Old Winchester Hill National Nature Reserve	UK - England
3458	Pyronia tithonus	Hedge brown	Old Winchester Hill National Nature Reserve	UK - England
3459	Maniola jurtina	Meadow brown	Old Winchester Hill National Nature Reserve	UK - England
3460	Coenonympha pamphilus	Small heath	Old Winchester Hill National Nature Reserve	UK - England
3461	Aphantopus hyperantus	Ringlet	Old Winchester Hill National Nature Reserve	UK - England
3462	Thymelicus sylvestris	Small skipper	Old Winchester Hill National Nature Reserve	UK - England
3464	Erynnis tages	Dingy skipper	Oxwich National Nature Reserve	UK - Wales
3466	Gonepteryx rhamni	Brimstone	Oxwich National Nature Reserve	UK - Wales
3468	Pieris brassicae	Large white	Oxwich National Nature Reserve	UK - Wales
3470	Pieris rapae	Small white	Oxwich National Nature Reserve	UK - Wales
3472	Pieris napi	Green-veined white	Oxwich National Nature Reserve	UK - Wales
3473	Pieris napi	Green-veined white	Oxwich National Nature Reserve	UK - Wales
3474	Anthocaris cardamines	Orange tip	Oxwich National Nature Reserve	UK - Wales
3477	Lycaena phlaeas	Small copper	Oxwich National Nature Reserve	UK - Wales
3480	Aricia agestis	Brown argus	Oxwich National Nature Reserve	UK - Wales
3482	Polyommatus icarus	Common blue	Oxwich National Nature Reserve	UK - Wales
3484	Celastrina argiolus	Holly blue	Oxwich National Nature Reserve	UK - Wales
3486	Vanessa atalanta	Red admiral	Oxwich National Nature Reserve	UK - Wales
3487	Vanessa cardui	Painted lady	Oxwich National Nature Reserve	UK - Wales
3488	Aglais urticae	Small tortoiseshell	Oxwich National Nature Reserve	UK - Wales
3489	Inachis io	Peacock	Oxwich National Nature Reserve	UK - Wales
3493	Mesoacidalia aglaja	Dark green fritillary	Oxwich National Nature Reserve	UK - Wales
3494	Argynnis paphia	Silver washed fritillary	Oxwich National Nature Reserve	UK - Wales
3495	Pararge aegeria	Speckled wood	Oxwich National Nature Reserve	UK - Wales
3496	Lasiommata megera	Wall	Oxwich National Nature Reserve	UK - Wales
3498	Hipparchia semele	Grayling	Oxwich National Nature Reserve	UK - Wales
3500	Pyronia tithonus	Hedge brown	Oxwich National Nature Reserve	UK - Wales
3501	Maniola jurtina	Meadow brown	Oxwich National Nature Reserve	UK - Wales
3502	Coenonympha pamphilus	Small heath	Oxwich National Nature Reserve	UK - Wales
3503	Aphantopus hyperantus	Ringlet	Oxwich National Nature Reserve	UK - Wales
3504	Thymelicus sylvestris	Small skipper	Oxwich National Nature Reserve	UK - Wales
3505	Ochlodes venata	Large skipper	Potton Wood	UK - England
3508	Gonepteryx rhamni	Brimstone	Potton Wood	UK - England
3510	Anthocaris cardamines	Orange tip	Potton Wood	UK - England
3518	Vanessa atalanta	Red admiral	Potton Wood	UK - England
3519	Vanessa cardui	Painted lady	Potton Wood	UK - England
3520	Aglais urticae	Small tortoiseshell	Potton Wood	UK - England
3521	Inachis io	Peacock	Potton Wood	UK - England
3523	Polygonia c-album	Comma	Potton Wood	UK - England
3525	Lasiommata megera	Wall	Potton Wood	UK - England
3526	Pyronia tithonus	Hedge brown	Potton Wood	UK - England
3527	Maniola jurtina	Meadow brown	Potton Wood	UK - England
3528	Coenonympha pamphilus	Small heath	Potton Wood	UK - England
3529	Aphantopus hyperantus	Ringlet	Potton Wood	UK - England
3530	Thymelicus sylvestris	Small skipper	Potton Wood	UK - England
3531	Ochlodes venata	Large skipper	Radipole Lake RSPB	UK - England
3533	Gonepteryx rhamni	Brimstone	Radipole Lake RSPB	UK - England
3535	Pieris brassicae	Large white	Radipole Lake RSPB	UK - England
3538	Lycaena phlaeas	Small copper	Radipole Lake RSPB	UK - England
3539	Polyommatus icarus	Common blue	Radipole Lake RSPB	UK - England
3543	Vanessa atalanta	Red admiral	Radipole Lake RSPB	UK - England
3544	Vanessa cardui	Painted lady	Radipole Lake RSPB	UK - England
3545	Aglais urticae	Small tortoiseshell	Radipole Lake RSPB	UK - England
3546	Inachis io	Peacock	Radipole Lake RSPB	UK - England
3548	Polygonia c-album	Comma	Radipole Lake RSPB	UK - England
3549	Pararge aegeria	Speckled wood	Radipole Lake RSPB	UK - England
3552	Pyronia tithonus	Hedge brown	Radipole Lake RSPB	UK - England
3553	Maniola jurtina	Meadow brown	Radipole Lake RSPB	UK - England
3554	Coenonympha pamphilus	Small heath	Radipole Lake RSPB	UK - England
3555	Thymelicus sylvestris	Small skipper	Radipole Lake RSPB	UK - England
3556	Satyrium w-album	White letter hairstreak	Rostherne Mere National Nature Reserve	UK - England
3557	Lycaena phlaeas	Small copper	Rostherne Mere National Nature Reserve	UK - England
3559	Polyommatus icarus	Common blue	Rostherne Mere National Nature Reserve	UK - England
3561	Vanessa atalanta	Red admiral	Rostherne Mere National Nature Reserve	UK - England
3563	Aglais urticae	Small tortoiseshell	Rostherne Mere National Nature Reserve	UK - England
3567	Lasiommata megera	Wall	Rostherne Mere National Nature Reserve	UK - England
3570	Maniola jurtina	Meadow brown	Rostherne Mere National Nature Reserve	UK - England
3574	Ochlodes venata	Large skipper	Saltfleetby National Nature Reserve	UK - England
3575	Pieris brassicae	Large white	Saltfleetby National Nature Reserve	UK - England
3577	Pieris rapae	Small white	Saltfleetby National Nature Reserve	UK - England
3579	Pieris napi	Green-veined white	Saltfleetby National Nature Reserve	UK - England
3580	Pieris napi	Green-veined white	Saltfleetby National Nature Reserve	UK - England
3581	Anthocaris cardamines	Orange tip	Saltfleetby National Nature Reserve	UK - England
3582	Callophrys rubi	Green hairstreak	Saltfleetby National Nature Reserve	UK - England
3583	Lycaena phlaeas	Small copper	Saltfleetby National Nature Reserve	UK - England
3585	Polyommatus icarus	Common blue	Saltfleetby National Nature Reserve	UK - England
3587	Vanessa atalanta	Red admiral	Saltfleetby National Nature Reserve	UK - England
3589	Aglais urticae	Small tortoiseshell	Saltfleetby National Nature Reserve	UK - England
3591	Inachis io	Peacock	Saltfleetby National Nature Reserve	UK - England
3592	Lasiommata megera	Wall	Saltfleetby National Nature Reserve	UK - England
3594	Pyronia tithonus	Hedge brown	Saltfleetby National Nature Reserve	UK - England
3595	Maniola jurtina	Meadow brown	Saltfleetby National Nature Reserve	UK - England
3596	Coenonympha pamphilus	Small heath	Saltfleetby National Nature Reserve	UK - England
3597	Aphantopus hyperantus	Ringlet	Saltfleetby National Nature Reserve	UK - England
3598	Thymelicus sylvestris	Small skipper	Saltfleetby National Nature Reserve	UK - England
3599	Ochlodes venata	Large skipper	Skomer Island	UK - Wales
3601	Pieris brassicae	Large white	Skomer Island	UK - Wales
3603	Pieris rapae	Small white	Skomer Island	UK - Wales
3607	Lycaena phlaeas	Small copper	Skomer Island	UK - Wales
3608	Vanessa atalanta	Red admiral	Skomer Island	UK - Wales
3609	Vanessa cardui	Painted lady	Skomer Island	UK - Wales
3610	Aglais urticae	Small tortoiseshell	Skomer Island	UK - Wales
3612	Inachis io	Peacock	Skomer Island	UK - Wales
3613	Mesoacidalia aglaja	Dark green fritillary	Skomer Island	UK - Wales
3615	Lasiommata megera	Wall	Skomer Island	UK - Wales
3616	Hipparchia semele	Grayling	Skomer Island	UK - Wales
3617	Pyronia tithonus	Hedge brown	Skomer Island	UK - Wales
3618	Maniola jurtina	Meadow brown	Skomer Island	UK - Wales
3619	Coenonympha pamphilus	Small heath	Skomer Island	UK - Wales
3620	Aphantopus hyperantus	Ringlet	Skomer Island	UK - Wales
3621	Ochlodes venata	Large skipper	Studland Heath National Nature Reserve	UK - England
3623	Gonepteryx rhamni	Brimstone	Studland Heath National Nature Reserve	UK - England
3625	Pieris brassicae	Large white	Studland Heath National Nature Reserve	UK - England
3627	Pieris rapae	Small white	Studland Heath National Nature Reserve	UK - England
3629	Pieris napi	Green-veined white	Studland Heath National Nature Reserve	UK - England
3630	Pieris napi	Green-veined white	Studland Heath National Nature Reserve	UK - England
3632	Callophrys rubi	Green hairstreak	Studland Heath National Nature Reserve	UK - England
3637	Lycaena phlaeas	Small copper	Studland Heath National Nature Reserve	UK - England
3638	Aricia agestis	Brown argus	Studland Heath National Nature Reserve	UK - England
3639	Polyommatus icarus	Common blue	Studland Heath National Nature Reserve	UK - England
3641	Celastrina argiolus	Holly blue	Studland Heath National Nature Reserve	UK - England
3643	Ladoga camilla	White admiral	Studland Heath National Nature Reserve	UK - England
3644	Vanessa atalanta	Red admiral	Studland Heath National Nature Reserve	UK - England
3648	Pararge aegeria	Speckled wood	Studland Heath National Nature Reserve	UK - England
3650	Lasiommata megera	Wall	Studland Heath National Nature Reserve	UK - England
3652	Pyronia tithonus	Hedge brown	Studland Heath National Nature Reserve	UK - England
3654	Coenonympha pamphilus	Small heath	Studland Heath National Nature Reserve	UK - England
3655	Thymelicus sylvestris	Small skipper	Studland Heath National Nature Reserve	UK - England
3656	Ochlodes venata	Large skipper	Ballard Down, Swanage	UK - England
3657	Thymelicus actaeon	Lulworth skipper	Ballard Down, Swanage	UK - England
3658	Erynnis tages	Dingy skipper	Ballard Down, Swanage	UK - England
3664	Pieris brassicae	Large white	Ballard Down, Swanage	UK - England
3666	Pieris rapae	Small white	Ballard Down, Swanage	UK - England
3668	Pieris napi	Green-veined white	Ballard Down, Swanage	UK - England
3669	Pieris napi	Green-veined white	Ballard Down, Swanage	UK - England
3670	Anthocaris cardamines	Orange tip	Ballard Down, Swanage	UK - England
3671	Callophrys rubi	Green hairstreak	Ballard Down, Swanage	UK - England
3673	Lycaena phlaeas	Small copper	Ballard Down, Swanage	UK - England
3675	Cupido minimus	Small blue	Ballard Down, Swanage	UK - England
3676	Aricia agestis	Brown argus	Ballard Down, Swanage	UK - England
3678	Polyommatus icarus	Common blue	Ballard Down, Swanage	UK - England
3680	Lysandra bellargus	Adonis blue	Ballard Down, Swanage	UK - England
3682	Lysandra coridon	Chalkhill blue	Ballard Down, Swanage	UK - England
3683	Celastrina argiolus	Holly blue	Ballard Down, Swanage	UK - England
3685	Vanessa atalanta	Red admiral	Ballard Down, Swanage	UK - England
3686	Vanessa cardui	Painted lady	Ballard Down, Swanage	UK - England
3687	Aglais urticae	Small tortoiseshell	Ballard Down, Swanage	UK - England
3688	Inachis io	Peacock	Ballard Down, Swanage	UK - England
3690	Polygonia c-album	Comma	Ballard Down, Swanage	UK - England
3691	Mesoacidalia aglaja	Dark green fritillary	Ballard Down, Swanage	UK - England
3692	Pararge aegeria	Speckled wood	Ballard Down, Swanage	UK - England
3693	Lasiommata megera	Wall	Ballard Down, Swanage	UK - England
3695	Hipparchia semele	Grayling	Ballard Down, Swanage	UK - England
3696	Melanargia galathea	Marbled white	Ballard Down, Swanage	UK - England
3697	Pyronia tithonus	Hedge brown	Ballard Down, Swanage	UK - England
3698	Maniola jurtina	Meadow brown	Ballard Down, Swanage	UK - England
3699	Coenonympha pamphilus	Small heath	Ballard Down, Swanage	UK - England
3701	Thymelicus sylvestris	Small skipper	Ballard Down, Swanage	UK - England
3706	Pieris brassicae	Large white	Walberswick National Nature Reserve	UK - England
3708	Pieris rapae	Small white	Walberswick National Nature Reserve	UK - England
3710	Pieris napi	Green-veined white	Walberswick National Nature Reserve	UK - England
3711	Pieris napi	Green-veined white	Walberswick National Nature Reserve	UK - England
3716	Lycaena phlaeas	Small copper	Walberswick National Nature Reserve	UK - England
3718	Polyommatus icarus	Common blue	Walberswick National Nature Reserve	UK - England
3720	Vanessa atalanta	Red admiral	Walberswick National Nature Reserve	UK - England
3722	Aglais urticae	Small tortoiseshell	Walberswick National Nature Reserve	UK - England
3723	Inachis io	Peacock	Walberswick National Nature Reserve	UK - England
3726	Lasiommata megera	Wall	Walberswick National Nature Reserve	UK - England
3728	Hipparchia semele	Grayling	Walberswick National Nature Reserve	UK - England
3729	Pyronia tithonus	Hedge brown	Walberswick National Nature Reserve	UK - England
3730	Maniola jurtina	Meadow brown	Walberswick National Nature Reserve	UK - England
3731	Coenonympha pamphilus	Small heath	Walberswick National Nature Reserve	UK - England
3732	Aphantopus hyperantus	Ringlet	Walberswick National Nature Reserve	UK - England
3733	Thymelicus sylvestris	Small skipper	Walberswick National Nature Reserve	UK - England
3734	Ochlodes venata	Large skipper	Waterperry Wood FNR	UK - England
3737	Leptidea sinapsis	Wood white	Waterperry Wood FNR	UK - England
3739	Gonepteryx rhamni	Brimstone	Waterperry Wood FNR	UK - England
3741	Pieris rapae	Small white	Waterperry Wood FNR	UK - England
3743	Pieris napi	Green-veined white	Waterperry Wood FNR	UK - England
3744	Pieris napi	Green-veined white	Waterperry Wood FNR	UK - England
3745	Anthocaris cardamines	Orange tip	Waterperry Wood FNR	UK - England
3746	Quercusia quercus	Purple hairstreak	Waterperry Wood FNR	UK - England
3750	Lycaena phlaeas	Small copper	Waterperry Wood FNR	UK - England
3752	Polyommatus icarus	Common blue	Waterperry Wood FNR	UK - England
3754	Ladoga camilla	White admiral	Waterperry Wood FNR	UK - England
3756	Aglais urticae	Small tortoiseshell	Waterperry Wood FNR	UK - England
3757	Inachis io	Peacock	Waterperry Wood FNR	UK - England
3759	Polygonia c-album	Comma	Waterperry Wood FNR	UK - England
3760	Boloria euphrosyne	Pearl bordered fritillary	Waterperry Wood FNR	UK - England
3762	Pararge aegeria	Speckled wood	Waterperry Wood FNR	UK - England
3764	Lasiommata megera	Wall	Waterperry Wood FNR	UK - England
3765	Melanargia galathea	Marbled white	Waterperry Wood FNR	UK - England
3766	Pyronia tithonus	Hedge brown	Waterperry Wood FNR	UK - England
3767	Maniola jurtina	Meadow brown	Waterperry Wood FNR	UK - England
3768	Coenonympha pamphilus	Small heath	Waterperry Wood FNR	UK - England
3769	Aphantopus hyperantus	Ringlet	Waterperry Wood FNR	UK - England
3770	Thymelicus sylvestris	Small skipper	Waterperry Wood FNR	UK - England
3771	Ochlodes venata	Large skipper	Woodhurst	UK - England
3772	Gonepteryx rhamni	Brimstone	Woodhurst	UK - England
3774	Pieris brassicae	Large white	Woodhurst	UK - England
3776	Pieris rapae	Small white	Woodhurst	UK - England
3778	Pieris napi	Green-veined white	Woodhurst	UK - England
3779	Pieris napi	Green-veined white	Woodhurst	UK - England
3780	Anthocaris cardamines	Orange tip	Woodhurst	UK - England
3782	Vanessa atalanta	Red admiral	Woodhurst	UK - England
3783	Aglais urticae	Small tortoiseshell	Woodhurst	UK - England
3784	Inachis io	Peacock	Woodhurst	UK - England
3787	Lasiommata megera	Wall	Woodhurst	UK - England
3789	Pyronia tithonus	Hedge brown	Woodhurst	UK - England
3790	Maniola jurtina	Meadow brown	Woodhurst	UK - England
3791	Coenonympha pamphilus	Small heath	Woodhurst	UK - England
3792	Aphantopus hyperantus	Ringlet	Woodhurst	UK - England
3793	Thymelicus sylvestris	Small skipper	Woodhurst	UK - England
3794	Ochlodes venata	Large skipper	Woodwalton Fen National Nature Reserve	UK - England
3795	Gonepteryx rhamni	Brimstone	Woodwalton Fen National Nature Reserve	UK - England
3797	Pieris brassicae	Large white	Woodwalton Fen National Nature Reserve	UK - England
3799	Pieris rapae	Small white	Woodwalton Fen National Nature Reserve	UK - England
3801	Pieris napi	Green-veined white	Woodwalton Fen National Nature Reserve	UK - England
3802	Pieris napi	Green-veined white	Woodwalton Fen National Nature Reserve	UK - England
3803	Anthocaris cardamines	Orange tip	Woodwalton Fen National Nature Reserve	UK - England
3807	Polyommatus icarus	Common blue	Woodwalton Fen National Nature Reserve	UK - England
3808	Vanessa atalanta	Red admiral	Woodwalton Fen National Nature Reserve	UK - England
3810	Aglais urticae	Small tortoiseshell	Woodwalton Fen National Nature Reserve	UK - England
3811	Inachis io	Peacock	Woodwalton Fen National Nature Reserve	UK - England
3814	Lasiommata megera	Wall	Woodwalton Fen National Nature Reserve	UK - England
3816	Pyronia tithonus	Hedge brown	Woodwalton Fen National Nature Reserve	UK - England
3817	Maniola jurtina	Meadow brown	Woodwalton Fen National Nature Reserve	UK - England
3818	Coenonympha pamphilus	Small heath	Woodwalton Fen National Nature Reserve	UK - England
3819	Aphantopus hyperantus	Ringlet	Woodwalton Fen National Nature Reserve	UK - England
3820	Thymelicus sylvestris	Small skipper	Woodwalton Fen National Nature Reserve	UK - England
3821	Ochlodes venata	Large skipper	Wye National Nature Reserve	UK - England
3822	Erynnis tages	Dingy skipper	Wye National Nature Reserve	UK - England
3825	Gonepteryx rhamni	Brimstone	Wye National Nature Reserve	UK - England
3827	Pieris brassicae	Large white	Wye National Nature Reserve	UK - England
3829	Pieris rapae	Small white	Wye National Nature Reserve	UK - England
3831	Pieris napi	Green-veined white	Wye National Nature Reserve	UK - England
3832	Pieris napi	Green-veined white	Wye National Nature Reserve	UK - England
3833	Anthocaris cardamines	Orange tip	Wye National Nature Reserve	UK - England
3834	Callophrys rubi	Green hairstreak	Wye National Nature Reserve	UK - England
3837	Lycaena phlaeas	Small copper	Wye National Nature Reserve	UK - England
3838	Aricia agestis	Brown argus	Wye National Nature Reserve	UK - England
3840	Polyommatus icarus	Common blue	Wye National Nature Reserve	UK - England
3843	Celastrina argiolus	Holly blue	Wye National Nature Reserve	UK - England
3845	Hamearis lucina	Duke of burgundy	Wye National Nature Reserve	UK - England
3846	Vanessa atalanta	Red admiral	Wye National Nature Reserve	UK - England
3847	Vanessa cardui	Painted lady	Wye National Nature Reserve	UK - England
3848	Aglais urticae	Small tortoiseshell	Wye National Nature Reserve	UK - England
3849	Inachis io	Peacock	Wye National Nature Reserve	UK - England
3851	Polygonia c-album	Comma	Wye National Nature Reserve	UK - England
3852	Pararge aegeria	Speckled wood	Wye National Nature Reserve	UK - England
3853	Lasiommata megera	Wall	Wye National Nature Reserve	UK - England
3855	Melanargia galathea	Marbled white	Wye National Nature Reserve	UK - England
3856	Pyronia tithonus	Hedge brown	Wye National Nature Reserve	UK - England
3857	Maniola jurtina	Meadow brown	Wye National Nature Reserve	UK - England
3858	Coenonympha pamphilus	Small heath	Wye National Nature Reserve	UK - England
3859	Aphantopus hyperantus	Ringlet	Wye National Nature Reserve	UK - England
3860	Thymelicus sylvestris	Small skipper	Wye National Nature Reserve	UK - England
3861	Ochlodes venata	Large skipper	Yarner Wood National Nature Reserve	UK - England
3864	Gonepteryx rhamni	Brimstone	Yarner Wood National Nature Reserve	UK - England
3866	Pieris brassicae	Large white	Yarner Wood National Nature Reserve	UK - England
3868	Pieris napi	Green-veined white	Yarner Wood National Nature Reserve	UK - England
3869	Pieris napi	Green-veined white	Yarner Wood National Nature Reserve	UK - England
3870	Anthocaris cardamines	Orange tip	Yarner Wood National Nature Reserve	UK - England
3871	Callophrys rubi	Green hairstreak	Yarner Wood National Nature Reserve	UK - England
3872	Quercusia quercus	Purple hairstreak	Yarner Wood National Nature Reserve	UK - England
3873	Lycaena phlaeas	Small copper	Yarner Wood National Nature Reserve	UK - England
3875	Polyommatus icarus	Common blue	Yarner Wood National Nature Reserve	UK - England
3876	Celastrina argiolus	Holly blue	Yarner Wood National Nature Reserve	UK - England
3878	Ladoga camilla	White admiral	Yarner Wood National Nature Reserve	UK - England
3879	Vanessa atalanta	Red admiral	Yarner Wood National Nature Reserve	UK - England
3880	Vanessa cardui	Painted lady	Yarner Wood National Nature Reserve	UK - England
3881	Aglais urticae	Small tortoiseshell	Yarner Wood National Nature Reserve	UK - England
3882	Inachis io	Peacock	Yarner Wood National Nature Reserve	UK - England
3884	Polygonia c-album	Comma	Yarner Wood National Nature Reserve	UK - England
3887	Mesoacidalia aglaja	Dark green fritillary	Yarner Wood National Nature Reserve	UK - England
3888	Argynnis paphia	Silver washed fritillary	Yarner Wood National Nature Reserve	UK - England
3889	Pararge aegeria	Speckled wood	Yarner Wood National Nature Reserve	UK - England
3891	Lasiommata megera	Wall	Yarner Wood National Nature Reserve	UK - England
3892	Hipparchia semele	Grayling	Yarner Wood National Nature Reserve	UK - England
3893	Pyronia tithonus	Hedge brown	Yarner Wood National Nature Reserve	UK - England
3894	Maniola jurtina	Meadow brown	Yarner Wood National Nature Reserve	UK - England
3895	Coenonympha pamphilus	Small heath	Yarner Wood National Nature Reserve	UK - England
5016	Luperina testacea	Flounced rustic	Broom's Barn	UK - England
5017	Lithosia lurideola	Common footman	Broom's Barn	UK - England
5018	Amathes c-nigrum	Setaceous Hebrew character or Spotted cutworm	Broom's Barn	UK - England
5031	Philolithus densicollis	Tenebrionid beetle	Arid Lands Ecology Reserve at the Hanford Reservation	USA
6146	Sphinx ligustri	Privet hawkmoth	Great Britain	United Kingdom
6147	Pheosia tremula	Swallow prominent	Great Britain	United Kingdom
6148	Ptilodon capucina	Coxcomb prominent	Great Britain	United Kingdom
6149	Deilephila elpenor	Elephant hawkmoth	Great Britain	United Kingdom
6150	Pheosia gnoma	Lesser swallow prominent	Great Britain	United Kingdom
6151	Odontosia carmelita	Scarce prominent	Great Britain	United Kingdom
6152	Stauropus fagi	Lobster	Great Britain	United Kingdom
6153	Eligmodonta ziczac	Pebble prominent	Great Britain	United Kingdom
6154	Pterostoma Palpina	Pale prominent	Great Britain	United Kingdom
6155	Drymonia dodonaea	Marbled brown	Great Britain	United Kingdom
6156	Notodonta dromedarius	Iron prominent	Great Britain	United Kingdom
6157	Phalera bucephala	Buff-tip	Great Britain	United Kingdom
6158	Clostera curtula	Chocolate-tip	Great Britain	United Kingdom
6159	Tetheela fluctuosa	Satin lutestring	Great Britain	United Kingdom
6160	Euproctis chrysorrhoea	Brown-tail	Great Britain	United Kingdom
6161	Habrosyne pyritoides	Buff arches	Great Britain	United Kingdom
6162	Cymatophorima diluta	Oak lutestring	Great Britain	United Kingdom
6163	Euproctis similis	Yellow-tail	Great Britain	United Kingdom
6164	Thyatira batis	Peach blossom	Great Britain	United Kingdom
6165	Achyla flavicornis	Yellow horned	Great Britain	United Kingdom
6166	Lymantria monacha	Black arches	Great Britain	United Kingdom
6167	Tethea ocularis octogesine	Figure of eighty	Great Britain	United Kingdom
6168	Polyploca ridens	Frosted green	Great Britain	United Kingdom
6169	Malacosome neustria	Lackey	Great Britain	United Kingdom
6170	Ochropacha duplaria	Common lutestring	Great Britain	United Kingdom
6171	Dasychira pudibunda	Pale tussock moth	Great Britain	United Kingdom
6172	Trichiura crataegi	Ground lackey	Great Britain	United Kingdom
6173	Poecilocampa populi	December moth	Great Britain	United Kingdom
6174	Drepana binaria	Oak hook-tip	Great Britain	United Kingdom
6175	Meganola albula	Kent black arches	Great Britain	United Kingdom
6176	Lasiocampa quercus	Oak eggar	Great Britain	United Kingdom
6177	Drepana falcataria	Pebble hook-tip	Great Britain	United Kingdom
6178	Nola confusalis	Least black arches	Great Britain	United Kingdom
6179	Macrothylacia rubi	Fox moth	Great Britain	United Kingdom
6180	Falcaria lacertinaria	Scalloped hook-tip	Great Britain	United Kingdom
6181	Nudaria mundana	Muslin footman	Great Britain	United Kingdom
6182	Philudoria potatoria	Drinker	Great Britain	United Kingdom
6183	Cilix glaucata	Chinese character	Great Britain	United Kingdom
6184	Thumatha senex	Round-winged muslin	Great Britain	United Kingdom
6185	Gastopacha quercifolia	Lappet	Great Britain	United Kingdom
6186	Nola cucullatella	Short-cloaked moth	Great Britain	United Kingdom
6187	Miltochrista miniata	Rosy footman	Great Britain	United Kingdom
6188	Cybosia mesomella	Four-dotted footman	Great Britain	United Kingdom
6189	Tyria jacobaeae	Cinnabar	Great Britain	United Kingdom
6190	Phragmatobia fuliginosa	Ruby tiger	Great Britain	United Kingdom
6191	Eilema deplana	Buff footman	Great Britain	United Kingdom
6192	Spilosoma lubricipeda	White ermine	Great Britain	United Kingdom
6193	Arctia caja	Garden tiger	Great Britain	United Kingdom
6194	Eilema griseola	Dingy footman	Great Britain	United Kingdom
6195	Agrotis exclamationis	Heart and Dart	Great Britain	United Kingdom
6196	Hepialus humili	Ghost	Great Britain	United Kingdom
6197	Eilema lurideola	Common footman	Great Britain	United Kingdom
6198	Diaphora mendica	Muslin	Great Britain	United Kingdom
6199	Hepialus sylvina	Orange swift	Great Britain	United Kingdom
6200	Eilema complana	Scarce footman	Great Britain	United Kingdom
6201	Diacrisia sannio	Clouded buff	Great Britain	United Kingdom
6202	Hepialus fusconebulosa	Map-winged swift	Great Britain	United Kingdom
6203	Hepialus lupulinus	Common swift	Great Britain	United Kingdom
6204	Agrotis vestigialis	Archer's dart	Great Britain	United Kingdom
6205	Lycophotia porphyrea	True lover's knot	Great Britain	United Kingdom
6206	Hepialus hecta	Gold swift	Great Britain	United Kingdom
6207	Agrotis clavis	Heart and Club	Great Britain	United Kingdom
6208	Spaelotis ravida	Stout dart	Great Britain	United Kingdom
6209	Euxoa nigricans	Garden dart	Great Britain	United Kingdom
6210	Agrotis puta	Shuttle-shaped dart	Great Britain	United Kingdom
6211	Graphiphora augur	Double dart	Great Britain	United Kingdom
6212	Euxoa tritici	White-line dart	Great Britain	United Kingdom
6214	Diarsia brunnea	Purple clay	Great Britain	United Kingdom
6215	Agrotis segetum	Turnip moth	Great Britain	United Kingdom
6216	Agrotis ipsilon	Dark sword grass	Great Britain	United Kingdom
6217	Diarsia mendica	Ingrailed clay	Great Britain	United Kingdom
6218	Diarsia dahill	Barred chestnut	Great Britain	United Kingdom
6219	Xestia castanea	Neglected rustic	Great Britain	United Kingdom
6220	Xestia triangulum	Double square-spot	Great Britain	United Kingdom
6221	Diarsia rubi	Small square-spot	Great Britain	United Kingdom
6222	Xestia baja	Dotted clay	Great Britain	United Kingdom
6223	Xestia sexstrigata	Six-striped rustic	Great Britain	United Kingdom
6224	Ochropleura plecta	Flame shoulder	Great Britain	United Kingdom
6225	Eugnorisma depuncta	Plain clay	Great Britain	United Kingdom
6226	Xestia xanthographa	Square-spot rustic	Great Britain	United Kingdom
6227	Xestia agathina	Heath rustic	Great Britain	United Kingdom
6228	Xestia c-nigrum	Setaceous hebrew character	Great Britain	United Kingdom
6229	Axylia putris	Flame	Great Britain	United Kingdom
6230	Paradiarsia glareosa	Autumnal rustic	Great Britain	United Kingdom
6231	Xestia ditrapezium	Triple-spotted clay	Great Britain	United Kingdom
6232	Anaplectoides prasina	Green arches	Great Britain	United Kingdom
6233	Cerastis rubricosa	Red chestnut	Great Britain	United Kingdom
6234	Noctua pronuba	Large yellow underwing	Great Britain	United Kingdom
6235	Polia nebulosa	Grey arches	Great Britain	United Kingdom
6236	Naenia typica	Gothic	Great Britain	United Kingdom
6237	Noctua fimbrista	Broad-bordered yellow underwing	Great Britain	United Kingdom
6238	Lacanobia oleracea	Bright-line brown-eye	Great Britain	United Kingdom
6239	Noctua comes	Lesser yellow underwing	Great Britain	United Kingdom
6240	Mamestra brassicae	Cabbage moth	Great Britain	United Kingdom
6241	Ceramica pisi	Broom	Great Britain	United Kingdom
6242	Noctua janthina	Lesser broad-bordered yellow underwing	Great Britain	United Kingdom
6243	Melanchra persicariae	Dot	Great Britain	United Kingdom
6244	Hada nana	Shears	Great Britain	United Kingdom
6245	Noctua interjecta Caliginosa	Least yellow underwing	Great Britain	United Kingdom
6246	Polia bombycina	Pale shining brown	Great Britain	United Kingdom
6247	Dicestra trifolii	Nutmeg	Great Britain	United Kingdom
6248	Lacanobia suasa	Dog's tooth	Great Britain	United Kingdom
6249	Hadena bicruris	The lychnis	Great Britain	United Kingdom
6250	Cerapteryx graminis	Antler moth	Great Britain	United Kingdom
6251	Lacanobia thalassina	Pale-shouldered brocade	Great Britain	United Kingdom
6252	Hadena rivularis	Campion	Great Britain	United Kingdom
6253	Orthosia gothica	Hebrew character	Great Britain	United Kingdom
6254	Papestra biren	Glaucous shears	Great Britain	United Kingdom
6255	Hadena perplexa perplexa	Tawny shears	Great Britain	United Kingdom
6256	Orthosia miniosa	Blossom underwing	Great Britain	United Kingdom
6257	Hecarata bicolorata	Broad-barred white	Great Britain	United Kingdom
6258	Tholera decimalis	Feathered gothic	Great Britain	United Kingdom
6259	Orthosia cruda	Small quaker	Great Britain	United Kingdom
6260	Hedena confusa	Marbled coronet	Great Britain	United Kingdom
6261	Tholera cespitis	Hedge rustic	Great Britain	United Kingdom
6262	Orthosia stabillis	Common quaker	Great Britain	United Kingdom
6263	Orthosia populeti	Lead-coloured drab	Great Britain	United Kingdom
6264	Mythimna pallens	Common wainscot	Great Britain	United Kingdom
6265	Stilbia anomala	The anomalous	Great Britain	United Kingdom
6266	Orthosia incerta	Clouded drab	Great Britain	United Kingdom
6267	Mythimna impura	Smoky wainscot	Great Britain	United Kingdom
6268	Rhizedra lutosa	Large wainscot	Great Britain	United Kingdom
6269	Orthosia munda	Twin-spotted quaker	Great Britain	United Kingdom
6270	Mythimna comma	Shoulder-striped wainscot	Great Britain	United Kingdom
6271	Photedes pygmina	Small wainscot	Great Britain	United Kingdom
6272	Orthosia gracilis	Powdered quaker	Great Britain	United Kingdom
6273	Mythimna ferrago	Clay	Great Britain	United Kingdom
6274	Charanyca trigrammica	Treble lines	Great Britain	United Kingdom
6276	Mythimna conigera	Brown-lie bright-eye	Great Britain	United Kingdom
6277	Caradrina morpheus	Mottled rustic	Great Britain	United Kingdom
6278	Hoplodrina alsines	Uncertain moth	Great Britain	United Kingdom
6279	Apamea monoglypha	Dark arches	Great Britain	United Kingdom
6280	Apamea scolopacina	Slender brindle	Great Britain	United Kingdom
6281	Hoplodrina blanda	The rustic	Great Britain	United Kingdom
6282	Apamea creneta	Clouded-bordered brindle	Great Britain	United Kingdom
6283	Mesapamea secalis	Common rustic	Great Britain	United Kingdom
6284	Hoplodrina ambigua	Vine's rustic	Great Britain	United Kingdom
6285	Apamea sordens	Rustic shoulder-knot	Great Britain	United Kingdom
6286	Apamea ophiogramma	Double lobed	Great Britain	United Kingdom
6287	Caradrina clavipalpis	Pale mottled willow	Great Britain	United Kingdom
6288	Apamea anceps	Large nutmeg	Great Britain	United Kingdom
6289	Enargia ypsillon	Dingy shears	Great Britain	United Kingdom
6290	Apamea lithoxylaea	Light arches	Great Britain	United Kingdom
6291	Apamea remissa	Dusky brocade	Great Britain	United Kingdom
6292	Eremobia ochroleuca	Dusky sallow	Great Britain	United Kingdom
6293	Oligia fasciuncula	Middled-barred minor	Great Britain	United Kingdom
6294	Phlogophora meticulosa	Angle shades	Great Britain	United Kingdom
6295	Hydraecia micacea	Rosy rustic	Great Britain	United Kingdom
6296	Mesoligia literosa	Rosy minor	Great Britain	United Kingdom
6297	Thalpophila matura	Straw underwing	Great Britain	United Kingdom
6298	Gortyna flavago	Frosted orange	Great Britain	United Kingdom
6299	Mesologia furuncula	Cloaked minor	Great Britain	United Kingdom
6300	Photedes minina	Small dotted buff	Great Britain	United Kingdom
6301	Cosmia pyralina	Lunar-spotted pinion	Great Britain	United Kingdom
6303	Celaena hawthorthii	Hawthorn's minor	Great Britain	United Kingdom
6304	Cosmia affinis	Lesser-spotted pinion	Great Britain	United Kingdom
6305	Euplexia lucipara	Small angle shades	Great Britain	United Kingdom
6306	Celsene leucostigme leucostigme	The cresent	Great Britain	United Kingdom
6307	Cosmia trapezina	Dun-bar	Great Britain	United Kingdom
6308	Ipimorpha subtusa	Olive	Great Britain	United Kingdom
6309	Acronicta rumicis	Knot grass	Great Britain	United Kingdom
6310	Xylocampa areola	Early grey	Great Britain	United Kingdom
6311	Amphipyra tragopagonis	Mouse	Great Britain	United Kingdom
6312	Craniophora ligustri	Coronet	Great Britain	United Kingdom
6313	Brachionycha sphinx	The spawler	Great Britain	United Kingdom
6314	Rusina ferruginea	Brown rustic	Great Britain	United Kingdom
6315	Cucullia umbratica	Shark	Great Britain	United Kingdom
6316	Brachylomia viminalis	Minor shoulder-knot	Great Britain	United Kingdom
6317	Cryphia domestica	Marbled beauty	Great Britain	United Kingdom
6318	Lithophane ornitopus lactipennis	Grey shoulder-knot	Great Britain	United Kingdom
6319	Aporophyla lutulenta	Deep-brown dart	Great Britain	United Kingdom
6320	Acronicta megacephala	Popular grey	Great Britain	United Kingdom
6321	Xylena vetusta	Red sword-grass	Great Britain	United Kingdom
6322	Aporophila nigra	Black rustic	Great Britain	United Kingdom
6323	Allophyes oxyacanthae	Green-brindled crescent or Hagtornsfly	Great Britain	United Kingdom
6324	Dryobotodes eremita	Brindled green	Great Britain	United Kingdom
6325	Agrochola lota	Red-line quaker	Great Britain	United Kingdom
6326	Dichonia aprilina	Merville du jour	Great Britain	United Kingdom
6327	Polymixis flavicincta	Large ranunculus	Great Britain	United Kingdom
6328	Agrochola macilentus	Yellow-line quaker	Great Britain	United Kingdom
6329	Blepharita adusta	Dark brocade	Great Britain	United Kingdom
6330	Antitype chi	Grey chi	Great Britain	United Kingdom
6331	Agrochola circellaris	Brick	Great Britain	United Kingdom
6332	Eumichtis lichenea	Feathered ranunculus	Great Britain	United Kingdom
6333	Eupsilia transversa	Satellite	Great Britain	United Kingdom
6334	Agrochola lychnidis	Beaded chestnut	Great Britain	United Kingdom
6335	Paratichtis suspecta	The suspected	Great Britain	United Kingdom
6336	Omphaloscelis lunosa	Lunar underwing	Great Britain	United Kingdom
6337	Agrochola helvolus	Flounced chestnut	Great Britain	United Kingdom
6338	Agrochola litura	Brown-spot pinion	Great Britain	United Kingdom
6339	Xanthia icteritia	Sallow	Great Britain	United Kingdom
6340	Lithacodia pygarge	Marbled white spot	Great Britain	United Kingdom
6341	Atethmia centrago	Centre-barred sallow	Great Britain	United Kingdom
6342	Xanthia gilvago	Dusky-lemon sallow	Great Britain	United Kingdom
6343	Catocala nupta	Red underwing	Great Britain	United Kingdom
6344	Xanthia citrago	Orange sallow	Great Britain	United Kingdom
6345	Conistra vaccinii	Chestnut	Great Britain	United Kingdom
6346	Colocasia coryli	Nut-tree tussock	Great Britain	United Kingdom
6347	Xanthia aurago	Barred sallow	Great Britain	United Kingdom
6348	Conistra liguia	Dark chestnut	Great Britain	United Kingdom
6349	Diloba caeruleocephala	Figure of eight	Great Britain	United Kingdom
6350	Xanthia togata	Pink-barred sallow	Great Britain	United Kingdom
6351	Pseudoips fagana britannica	Green silver-lines	Great Britain	United Kingdom
6352	Polychrisia moneta	Golden plusia	Great Britain	United Kingdom
6353	Diachrysia chrysitis	Burnished brass	Great Britain	United Kingdom
6354	Autographa gamma	Silver	Great Britain	United Kingdom
6355	Phytometra viridaria	Small-purple barred	Great Britain	United Kingdom
6356	Autographa bractea	Gold spangle	Great Britain	United Kingdom
6357	Syngrapha interrogationis	Scarce silver	Great Britain	United Kingdom
6358	Scoliopteryx libatrix	Herald	Great Britain	United Kingdom
6359	Plusia festucae	Gold spot	Great Britain	United Kingdom
6360	Abrostola triplasia	Spectacle	Great Britain	United Kingdom
6361	Hypena crassalis	Beautiful snout	Great Britain	United Kingdom
6362	Autographa jota	Plain golden Y	Great Britain	United Kingdom
6363	Lygephila pastinum	Blackneck	Great Britain	United Kingdom
6364	Herminia tarsipennalis	The fan-foot	Great Britain	United Kingdom
6365	Autographa pulchrina	Beautiful golden	Great Britain	United Kingdom
6366	Rivula sericealis	Straw Dot	Great Britain	United Kingdom
6367	Herminia nemoralis	Small Fan-foot	Great Britain	United Kingdom
6368	Laspeyria flexula	Beautiful hook-tip	Great Britain	United Kingdom
6369	Hemithea aestivaria	Common emerald	Great Britain	United Kingdom
6370	Cyclophora punctaria	Maiden's blush	Great Britain	United Kingdom
6371	Alsophila aescularia	March moth	Great Britain	United Kingdom
6372	Chlorissa viridata	Small grass emerald	Great Britain	United Kingdom
6373	Cyclophora linearia	Clay triple-lines	Great Britain	United Kingdom
6374	Pseudoterpna pruinata stropunotaria	Grass emerald	Great Britain	United Kingdom
6375	Jodis lactearia	Little emerald	Great Britain	United Kingdom
6376	Scopula ternata	Smoky wave	Great Britain	United Kingdom
6377	Geometra papilionaria	Large emerald	Great Britain	United Kingdom
6378	Timandra griseata	Blood-vein	Great Britain	United Kingdom
6379	Scopula marginepunctata	Mullien wave	Great Britain	United Kingdom
6380	Comibaene bajularia	Blotched emerald	Great Britain	United Kingdom
6381	Cyclophora albipunctata	Birch mocha	Great Britain	United Kingdom
6382	Scopula imitaria	Small blood-vien	Great Britain	United Kingdom
6383	Scopula immutata	Lesser cream wave	Great Britain	United Kingdom
6384	Idaes subsericeata	Satin wave	Great Britain	United Kingdom
6385	Idaea emarginata	Small scallop	Great Britain	United Kingdom
6386	Scopula floslactata	Cream wave	Great Britain	United Kingdom
6387	Idaes straminata	Plain wave	Great Britain	United Kingdom
6388	Xanthorhoe quadrifasiata	Large twin-spot carpet	Great Britain	United Kingdom
6389	Idaes fuscovenosa	Dwarf cream wave	Great Britain	United Kingdom
6390	Idaes aversata	Riband wave	Great Britain	United Kingdom
6391	Xanthorhoe munitata	Red carpet	Great Britain	United Kingdom
6392	Idaes dimidiata	Single-spotted wave	Great Britain	United Kingdom
6393	Idaes trigeminata	Treble brown spot	Great Britain	United Kingdom
6394	Xanthorhoe ferrugata	Dark-barred twin-spot carpet	Great Britain	United Kingdom
6395	Idaes seriata	Small dusty wave	Great Britain	United Kingdom
6396	Idaes biselata	Small fan-footed wave	Great Britain	United Kingdom
6397	Xanthorhoe spadicearia	Red twin-spot carpet	Great Britain	United Kingdom
6398	Xanthorhoe designata	Flame carpet	Great Britain	United Kingdom
6399	Coenotephria salicata latentaria	Striped twin-spot carpet	Great Britain	United Kingdom
6400	Mesoleuca albicillata	Beautiful carpet	Great Britain	United Kingdom
6401	Xanthorhoe montanata	Silver-ground carpet	Great Britain	United Kingdom
6402	Colostygia multistrigaria	Motled grey	Great Britain	United Kingdom
6403	Entaphria caesiata	Grey mountain carpet	Great Britain	United Kingdom
6404	Xanthorhoe fluctuata	Garden carpet	Great Britain	United Kingdom
6405	Perizoma didymata	Twin-spot carpet	Great Britain	United Kingdom
6406	Perizoma blandiata	Pretty pinion	Great Britain	United Kingdom
6407	Colostygia olivata	Beech-green carpet	Great Britain	United Kingdom
6408	Anticlea badiata	Shoulder stripe	Great Britain	United Kingdom
6409	Perizoma affinitata	The rivulet	Great Britain	United Kingdom
6410	Colostygia pectinataria	Green carpet	Great Britain	United Kingdom
6411	Anticlea derivata	The streamer	Great Britain	United Kingdom
6413	Perizoma flavofasciata	Sandy carpet	Great Britain	United Kingdom
6414	Cosmorhoe ocellata	Purple bar	Great Britain	United Kingdom
6415	Eulithis populata	Northern spinach	Great Britain	United Kingdom
6416	Perizoma albulata	Grass rivulet	Great Britain	United Kingdom
6417	Lampropteyx suffumata	Water carpet	Great Britain	United Kingdom
6418	Eulithis mellinata	Spinach	Great Britain	United Kingdom
6419	Euphyia unangulata	Sharp-angled carpet	Great Britain	United Kingdom
6420	Electrophaes corylata	Broken-barred carpet	Great Britain	United Kingdom
6421	Eulithis pyraliata	Barred straw	Great Britain	United Kingdom
6422	Camptogramma bilineata	Yellow shell	Great Britain	United Kingdom
6423	Eulithis prunata	Phoenix	Great Britain	United Kingdom
6424	Cidaria fulvata	Barred yellow	Great Britain	United Kingdom
6425	Melanthia procellata	Pretty chalk carpet	Great Britain	United Kingdom
6426	Eulithis testata	Chevron	Great Britain	United Kingdom
6427	Plemyria rubignata	Blue-bordered carpet	Great Britain	United Kingdom
6428	Thera obeliscata	Grey pine carpet	Great Britain	United Kingdom
6429	Philereme vetulata	Brown scallop	Great Britain	United Kingdom
6430	Epirrhoe alternata	Common carpet	Great Britain	United Kingdom
6431	Thera juniperata	Juniper carpet	Great Britain	United Kingdom
6432	Philereme transversata	Dark umber	Great Britain	United Kingdom
6433	Epirrhoe galiata	Galium carpet	Great Britain	United Kingdom
6434	Hydriomena furcata	July highflyer	Great Britain	United Kingdom
6435	Triphosa dubitata	The tissue	Great Britain	United Kingdom
6436	Chesias legatella	Streak	Great Britain	United Kingdom
6437	Hydriomena impluviata	May highflyer	Great Britain	United Kingdom
6438	Rheumaptera undulata	Scallop shell	Great Britain	United Kingdom
6439	Chesias rufata	Brom-tip	Great Britain	United Kingdom
6440	Hydriomena ruberata	Ruddy highflyer	Great Britain	United Kingdom
6441	Epirrhoe rivata	Wood carpet	Great Britain	United Kingdom
6442	Aplocera plagiata	Treble-bar	Great Britain	United Kingdom
6443	Aplocera efformata	Lesser treble-bar	Great Britain	United Kingdom
6444	Trichopteryx carpinata	Early tooth-striped	Great Britain	United Kingdom
6445	Larentia clavaria	The mallow	Great Britain	United Kingdom
6446	Horisme vitalbata	Small waved umber	Great Britain	United Kingdom
6447	Orthonama vittata	Oblique carpet	Great Britain	United Kingdom
6448	Pelurga comitata	Dark spinach	Great Britain	United Kingdom
6449	Horisme tersata	The fern	Great Britain	United Kingdom
6450	Scotopteryx mucronata	Lead belle	Great Britain	United Kingdom
6451	Operophtera brumata	Winter moth	Great Britain	United Kingdom
6452	Pterapherapteryx sexalata	Small seraphium	Great Britain	United Kingdom
6453	Scotopteryx luridata plumbaria	July belle	Great Britain	United Kingdom
6454	Operophtera fagata	Northern winter moth	Great Britain	United Kingdom
6455	Acasis viretata	Yellow-barred brindle	Great Britain	United Kingdom
6456	Scotopteryx chenopodiata	Shaded broad-bar	Great Britain	United Kingdom
6457	Asthena albulata	Small white wave	Great Britain	United Kingdom
6458	Hydrelia flammeolaria	Small yellow wave	Great Britain	United Kingdom
6459	Lomaspilis marginata	Clouded border	Great Britain	United Kingdom
6460	Cabera exenthemata	Common wave	Great Britain	United Kingdom
6461	Euchoeca nebulata	Dingy shell	Great Britain	United Kingdom
6462	Ligdia adustata	Scorched carpet	Great Britain	United Kingdom
6463	Hylaea fasciaria	Barred red	Great Britain	United Kingdom
6464	Venusia cambrica	Welsh wave	Great Britain	United Kingdom
6465	Lomographa bimaculata	White-pinioned spotted	Great Britain	United Kingdom
6466	Campaea margaritata	Light emerald	Great Britain	United Kingdom
6467	Abraxas sylvata	Clouded magpie	Great Britain	United Kingdom
6468	Lomographa temerata	Clouded silver	Great Britain	United Kingdom
6469	Semiothisa liturata	Tawny-barred angle	Great Britain	United Kingdom
6470	Abraxas grossulariata	Magpie moth	Great Britain	United Kingdom
6471	Cabera pusaria	Common white wave	Great Britain	United Kingdom
6472	Theria primaria	Early moth	Great Britain	United Kingdom
6473	Agriopis leucophaeria	Spring usher	Great Britain	United Kingdom
6474	Ennomos autumnaria	Large thorn	Great Britain	United Kingdom
6475	Selenia dentaria	Early thorn	Great Britain	United Kingdom
6476	Agriopis aurantiaria	Scarce umber	Great Britain	United Kingdom
6477	Ennomos quercinaria	August thorn	Great Britain	United Kingdom
6478	Selenia lunularia	Lunar thorn	Great Britain	United Kingdom
6479	Agriopis marginaria	Dotted border	Great Britain	United Kingdom
6480	Ennomos alniaria	Canary-shouldered thorn	Great Britain	United Kingdom
6481	Selenia tetralunaria	Purple thorn	Great Britain	United Kingdom
6482	Errannis defoliaria	Mottled umber	Great Britain	United Kingdom
6483	Ennomoa fuscantaria	Dusky thorn	Great Britain	United Kingdom
6484	Apeira syringaria	Lilac beauty	Great Britain	United Kingdom
6485	Plagodis pulveraria	Barred umber	Great Britain	United Kingdom
6486	Ennomos erosaria	September thorn	Great Britain	United Kingdom
6487	Odontopera bidentata	Scalloped hazel	Great Britain	United Kingdom
6488	Colotois pennaria	Feathered thorn	Great Britain	United Kingdom
6489	Ourapteryx sambucaria	Swallow-tailed moth	Great Britain	United Kingdom
6490	Biston betularia	Peppered moth	Great Britain	United Kingdom
6491	Crocallis elinguaria	Scalloped oak	Great Britain	United Kingdom
6492	Apocheima pilosaria	Pale brindled beauty	Great Britain	United Kingdom
6493	Menophra abruptaria	Waved umber	Great Britain	United Kingdom
6494	Plagodis dolabraria	Scorched Wing	Great Britain	United Kingdom
6495	Apocheima hispidaria	Small brindled beauty	Great Britain	United Kingdom
6496	Peribatodes rhomboidaria	Willow beauty	Great Britain	United Kingdom
6497	Opisthograptis luteolata	Brimstone moth	Great Britain	United Kingdom
6498	Lycia hirtaria	Brindled beauty	Great Britain	United Kingdom
6499	Cleorodes lichenaria	Brussels lace	Great Britain	United Kingdom
6500	Epione repandaria	Bordered beauty	Great Britain	United Kingdom
6501	Biston strataria	Oak beauty	Great Britain	United Kingdom
6502	Deileptenia ribesta	Satin beauty	Great Britain	United Kingdom
6503	Alcis rependata	Mottled beauty	Great Britain	United Kingdom
6504	Ectropis extersaria	Unknown	Great Britain	United Kingdom
6505	Petrophora chlorosata	Brown silver-line	Great Britain	United Kingdom
6506	Alcia jubata	Dotted carpet	Great Britain	United Kingdom
6507	Ethelura punctulata	Unknown	Great Britain	United Kingdom
6508	Semiothisa clathrata	Latticed heath	Great Britain	United Kingdom
6509	Boarmia roboraria	Great oak beauty	Great Britain	United Kingdom
6510	Pachyonemia hippocastanaria	Horse chestnut	Great Britain	United Kingdom
6511	Dyscia fagaria	Grey scalloped bar	Great Britain	United Kingdom
6512	Serraca punctinalis	Pale oak beauty	Great Britain	United Kingdom
6513	Bupalus piniaria	Pine looper or Bordered white	Great Britain	United Kingdom
6514	Aspitates ochrearia	Yellow belle	Great Britain	United Kingdom
6515	Ectropis bistortata	Engrailed	Great Britain	United Kingdom
6516	Semiothisa wauaria	The V-moth	Great Britain	United Kingdom
6517	Perconia strigillaria	Grass wave	Great Britain	United Kingdom
6518	Laothoe populi	Poplar hawkmoth	Great Britain	United Kingdom
6519	Drymonia ruficornis	Lunar marbled brown	Great Britain	United Kingdom
6520	Peridea anceps	Great prominent	Great Britain	United Kingdom
6634	Aleurotrachelus jelinekii	Viburnum whitefly	Silwood Park	UK - England
6661	Lycaena phlaeas	Small copper	Gomm Valley	UK - England
6662	Vanessa cardui	Painted lady	Studland Heath National Nature Reserve	UK - England
6663	Aglais urticae	Small tortoiseshell	Studland Heath National Nature Reserve	UK - England
6664	Argynnis paphia	Silver washed fritillary	Studland Heath National Nature Reserve	UK - England
6666	Hipparchia semele	Grayling	Studland Heath National Nature Reserve	UK - England
6667	Maniola jurtina	Meadow brown	Studland Heath National Nature Reserve	UK - England
6669	Zeiraphera diniana	Larch budmoth	Lenzburg	Switzerland
6764	Drepanosiphum platanoidis	Sycamore aphid	Dundee	UK - Scotland
6765	Phyllaphis fagi	Beech aphid	Dundee	UK - Scotland
6768	Blissus leucopterus	Chinch bug	Illinois State	USA
6816	Hyperomyzus lactucae	Currant-Sowthistle aphid	Hinkley Point	UK - England
6863	Euxoa nigricans	Garden dart	Plant Production Lab, Ruzyne	Czech Republic
6864	Euxoa aquilina	Unknown	Plant Production Lab, Ruzyne	Czech Republic
6865	Agrotis segetum	Turnip moth	Plant Production Lab, Ruzyne	Czech Republic
6866	Agrotis clavis	Heart and Club	Plant Production Lab, Ruzyne	Czech Republic
6867	Agrotis ipsilon	Dark sword grass	Plant Production Lab, Ruzyne	Czech Republic
6868	Agrotis exclamationis	Heart and Dart	Plant Production Lab, Ruzyne	Czech Republic
6869	Ochropleura plecta	Flame shoulder	Plant Production Lab, Ruzyne	Czech Republic
6870	Noctua pronuba	Large yellow underwing	Plant Production Lab, Ruzyne	Czech Republic
6871	Noctua comes	Lesser yellow underwing	Plant Production Lab, Ruzyne	Czech Republic
6872	Noctua fimbrista	Broad-bordered yellow underwing	Plant Production Lab, Ruzyne	Czech Republic
6873	Noctua janthina	Lesser broad-bordered yellow underwing	Plant Production Lab, Ruzyne	Czech Republic
6874	Opigena polygona	Unknown	Plant Production Lab, Ruzyne	Czech Republic
6875	Graphiphora augur	Double dart	Plant Production Lab, Ruzyne	Czech Republic
6876	Xestia c-nigrum	Setaceous hebrew character	Plant Production Lab, Ruzyne	Czech Republic
6877	Xestia ditrapezium	Triple-spotted clay	Plant Production Lab, Ruzyne	Czech Republic
6878	Xestia triangulum	Double square-spot	Plant Production Lab, Ruzyne	Czech Republic
6879	Xestia baja	Dotted clay	Plant Production Lab, Ruzyne	Czech Republic
6880	Xestia xanthographa	Square-spot rustic	Plant Production Lab, Ruzyne	Czech Republic
6881	Paradiarsia glareosa	Autumnal rustic	Plant Production Lab, Ruzyne	Czech Republic
6882	Discestra trifolii	Nutmeg	Plant Production Lab, Ruzyne	Czech Republic
6883	Heliophobus reticulatus	Bordered gothic	Plant Production Lab, Ruzyne	Czech Republic
6884	Polia bombycina	Pale shining brown	Plant Production Lab, Ruzyne	Czech Republic
6885	Mamestra brassicae	Cabbage moth	Plant Production Lab, Ruzyne	Czech Republic
6886	Mamestra persicariae	Dot	Plant Production Lab, Ruzyne	Czech Republic
6887	Mamestra w-latinum	Light brocade	Plant Production Lab, Ruzyne	Czech Republic
6888	Mamestra thalassina	Pale-shouldered brocade	Plant Production Lab, Ruzyne	Czech Republic
6889	Mamestra suasa	Dogs tooth	Plant Production Lab, Ruzyne	Czech Republic
6890	Mamestra oleracea	Bright-line brown-eyed moth	Plant Production Lab, Ruzyne	Czech Republic
6891	Tholera decimalis	Feathered gothic	Plant Production Lab, Ruzyne	Czech Republic
6892	Xylomiges conspicillaris	Unknown	Plant Production Lab, Ruzyne	Czech Republic
6893	Orthosia cruda	Small quaker	Plant Production Lab, Ruzyne	Czech Republic
6894	Orthosia gracilis	Powdered quaker	Plant Production Lab, Ruzyne	Czech Republic
6895	Orthosia stabillis	Common quaker	Plant Production Lab, Ruzyne	Czech Republic
6896	Orthosia incerta	Clouded drab	Plant Production Lab, Ruzyne	Czech Republic
6897	Orthosia gothica	Hebrew character	Plant Production Lab, Ruzyne	Czech Republic
6898	Mythimna conigera	Brown-lie bright-eye	Plant Production Lab, Ruzyne	Czech Republic
6899	Mythimna ferrago	Clay	Plant Production Lab, Ruzyne	Czech Republic
6900	Mythimna albipuncta	White-point	Plant Production Lab, Ruzyne	Czech Republic
6901	Mythimna pallens	Common wainscot	Plant Production Lab, Ruzyne	Czech Republic
6902	Mythimna l-album	L-album wainscot	Plant Production Lab, Ruzyne	Czech Republic
6903	Mythimna comma	Shoulder-striped wainscot	Plant Production Lab, Ruzyne	Czech Republic
6904	Cucullia fraudatrix	Unknown	Plant Production Lab, Ruzyne	Czech Republic
6905	Cucullia umbratica	Shark	Plant Production Lab, Ruzyne	Czech Republic
6906	Eupsilia transversa	Satellite	Plant Production Lab, Ruzyne	Czech Republic
6907	Agrochola circellaris	Brick	Plant Production Lab, Ruzyne	Czech Republic
6908	Agrochola macilentus	Yellow-line quaker	Plant Production Lab, Ruzyne	Czech Republic
6909	Agrochola nitidus	Unknown	Plant Production Lab, Ruzyne	Czech Republic
6910	Agrochola litura	Brown-spot pinion	Plant Production Lab, Ruzyne	Czech Republic
6911	Agrochola lychnidis	Beaded chestnut	Plant Production Lab, Ruzyne	Czech Republic
6912	Cirrhia icteritia	Moth	Plant Production Lab, Ruzyne	Czech Republic
6913	Cirrhia ocellaris	Moth	Plant Production Lab, Ruzyne	Czech Republic
6914	Apatele rumicis	Knot grass	Plant Production Lab, Ruzyne	Czech Republic
6915	Apatele psi	Grey dagger	Plant Production Lab, Ruzyne	Czech Republic
6916	Thalpophila matura	Straw underwing	Plant Production Lab, Ruzyne	Czech Republic
6917	Apamea monoglypha	Dark arches	Plant Production Lab, Ruzyne	Czech Republic
6918	Apamea lithoxylaea	Light arches	Plant Production Lab, Ruzyne	Czech Republic
6919	Apamea lateritia	Scarce brindle	Plant Production Lab, Ruzyne	Czech Republic
6920	Apamea anceps	Large nutmeg	Plant Production Lab, Ruzyne	Czech Republic
6921	Apamea sordens	Rustic shoulder-knot	Plant Production Lab, Ruzyne	Czech Republic
6922	Mesapamea secalis	Common rustic	Plant Production Lab, Ruzyne	Czech Republic
6923	Oligia strigilis	Marbled minor	Plant Production Lab, Ruzyne	Czech Republic
6924	Oligia latruncula	Tawny marbled minor	Plant Production Lab, Ruzyne	Czech Republic
6925	Oligia furuncula	Cloaked minor	Plant Production Lab, Ruzyne	Czech Republic
6926	Luperina testacea	Flounced rustic	Plant Production Lab, Ruzyne	Czech Republic
6927	Amphipoea fucosa	Saltern ear	Plant Production Lab, Ruzyne	Czech Republic
6928	Hydraecia micacea	Rosy rustic	Plant Production Lab, Ruzyne	Czech Republic
6929	Caradrina morpheus	Mottled rustic	Plant Production Lab, Ruzyne	Czech Republic
6930	Caradrina clavipalpis	Pale mottled willow	Plant Production Lab, Ruzyne	Czech Republic
6931	Hoplodrina alsines	Uncertain moth	Plant Production Lab, Ruzyne	Czech Republic
6932	Hoplodrina blanda	The rustic	Plant Production Lab, Ruzyne	Czech Republic
6933	Hoplodrina ambigua	Vine's rustic	Plant Production Lab, Ruzyne	Czech Republic
6934	Plastenis subtusa	Unknown	Plant Production Lab, Ruzyne	Czech Republic
6935	Meristis trigrammica	Treble lines	Plant Production Lab, Ruzyne	Czech Republic
6936	Calymnia trapezina	Dun-bar	Plant Production Lab, Ruzyne	Czech Republic
6937	Pyrrhia umbra	Bordered sallow	Plant Production Lab, Ruzyne	Czech Republic
6938	Axylia putris	Flame	Plant Production Lab, Ruzyne	Czech Republic
6939	Autographa gamma	Silver	Plant Production Lab, Ruzyne	Czech Republic
6940	Diachrysia chrysitis	Burnished brass	Plant Production Lab, Ruzyne	Czech Republic
6941	Zanclognatha tarsicrinalis	Unknown	Plant Production Lab, Ruzyne	Czech Republic
6942	Hypena proboscidalis	Snout	Plant Production Lab, Ruzyne	Czech Republic
6943	Alsophila aescularia	March moth	Plant Production Lab, Ruzyne	Czech Republic
6944	Operophtera brumata	Winter moth	Plant Production Lab, Ruzyne	Czech Republic
6945	Pelurga comitata	Dark spinach	Plant Production Lab, Ruzyne	Czech Republic
6946	Cosmorhoe ocellata	Purple bar	Plant Production Lab, Ruzyne	Czech Republic
6947	Eulithis prunata	Phoenix	Plant Production Lab, Ruzyne	Czech Republic
6948	Eulithis pyraliata	Barred straw	Plant Production Lab, Ruzyne	Czech Republic
6949	Cidaria fulvata	Barred yellow	Plant Production Lab, Ruzyne	Czech Republic
6950	Thera juniperata	Juniper carpet	Plant Production Lab, Ruzyne	Czech Republic
6951	Pareulype berberata	Unknown	Plant Production Lab, Ruzyne	Czech Republic
6952	Rheumaptera undulata	Scallop shell	Plant Production Lab, Ruzyne	Czech Republic
6953	Eupithecia intricata	Edinburgh pug	Plant Production Lab, Ruzyne	Czech Republic
6954	Eupithecia tripunctaria	White-spotted pug	Plant Production Lab, Ruzyne	Czech Republic
6955	Eupithecia succenturiata	Bordered pug	Plant Production Lab, Ruzyne	Czech Republic
6956	Eupithecia centaureata	Lime-speck pug	Plant Production Lab, Ruzyne	Czech Republic
6957	Eupithecia innotata	Angle-barred pug	Plant Production Lab, Ruzyne	Czech Republic
6958	Camptogramma bilineata	Yellow shell	Plant Production Lab, Ruzyne	Czech Republic
6959	Xanthorhoe ferrugata	Dark-barred twin-spot carpet	Plant Production Lab, Ruzyne	Czech Republic
6960	Xanthorhoe fluctuata	Garden carpet	Plant Production Lab, Ruzyne	Czech Republic
6961	Epirrhoe alternata	Common carpet	Plant Production Lab, Ruzyne	Czech Republic
6962	Camptogramma bilineata	Yellow shell	Plant Production Lab, Ruzyne	Czech Republic
6963	Aplocera plagiata	Treble-bar	Plant Production Lab, Ruzyne	Czech Republic
6964	Idaes aversata	Riband wave	Plant Production Lab, Ruzyne	Czech Republic
6965	Timandra amata	Blood-vein	Plant Production Lab, Ruzyne	Czech Republic
6966	Semiothisa alternaria	Sharp-angled peacock	Plant Production Lab, Ruzyne	Czech Republic
6967	Semiothisa liturata	Tawny-barred angle	Plant Production Lab, Ruzyne	Czech Republic
6968	Semiothisa clathrata	Latticed heath	Plant Production Lab, Ruzyne	Czech Republic
6969	Semiothisa wauaria	The V-moth	Plant Production Lab, Ruzyne	Czech Republic
6970	Opisthograptis luteolata	Brimstone moth	Plant Production Lab, Ruzyne	Czech Republic
6971	Ourapteryx sambucaria	Swallow-tailed moth	Plant Production Lab, Ruzyne	Czech Republic
6972	Colotois pennaria	Feathered thorn	Plant Production Lab, Ruzyne	Czech Republic
6973	Biston betularia	Peppered moth	Plant Production Lab, Ruzyne	Czech Republic
6974	Peribatodes rhomboidaria	Willow beauty	Plant Production Lab, Ruzyne	Czech Republic
6975	Cleora cinctaria	Ringed carpet	Plant Production Lab, Ruzyne	Czech Republic
6976	Ectropis bistortata	Engrailed	Plant Production Lab, Ruzyne	Czech Republic
6977	Cabera pusaria	Common white wave	Plant Production Lab, Ruzyne	Czech Republic
6978	Ennomos autumnaria	Large thorn	Plant Production Lab, Ruzyne	Czech Republic
6979	Ennomos alniaria	Canary-shouldered thorn	Plant Production Lab, Ruzyne	Czech Republic
6980	Ennomoa fuscantaria	Dusky thorn	Plant Production Lab, Ruzyne	Czech Republic
6981	Dasychira pudibunda	Pale tussock moth	Plant Production Lab, Ruzyne	Czech Republic
6982	Phragmatobia fuliginosa	Ruby tiger	Plant Production Lab, Ruzyne	Czech Republic
6983	Eilema complana	Scarce footman	Plant Production Lab, Ruzyne	Czech Republic
6984	Eilema lurideola	Common footman	Plant Production Lab, Ruzyne	Czech Republic
6985	Spilosoma lubricipeda	White ermine	Plant Production Lab, Ruzyne	Czech Republic
6986	Spilosoma luteum	Buff ermine	Plant Production Lab, Ruzyne	Czech Republic
6987	Notodonta dromedarius	Iron prominent	Plant Production Lab, Ruzyne	Czech Republic
6988	Lophopteryx camelina	Prominent	Plant Production Lab, Ruzyne	Czech Republic
6989	Pterostoma Palpina	Pale prominent	Plant Production Lab, Ruzyne	Czech Republic
6990	Pygaera curtula	Unknown	Plant Production Lab, Ruzyne	Czech Republic
6991	Laothoe populi	Poplar hawkmoth	Plant Production Lab, Ruzyne	Czech Republic
6992	Celerio porcellus	Hawkmoth	Plant Production Lab, Ruzyne	Czech Republic
6993	Habrosyne pyritoides	Buff arches	Plant Production Lab, Ruzyne	Czech Republic
6994	Drepana falcataria	Pebble hook-tip	Plant Production Lab, Ruzyne	Czech Republic
6995	Cilix glaucata	Chinese character	Plant Production Lab, Ruzyne	Czech Republic
6996	Deilephila elpenor	Elephant hawkmoth	Plant Production Lab, Ruzyne	Czech Republic
7010	Dacus cacuminatus	Fruit fly	Mount Glorious	Australia
7011	Dacus cacuminatus	Fruit fly	Mount Glorious	Australia
7012	Dacus cacuminatus	Fruit fly	Mount Glorious	Australia
7013	Dacus	Fruit fly	Mount Glorious	Australia
7014	Dacus	Fruit fly	Mount Glorious	Australia
7015	Dacus	Fruit fly	Mount Glorious	Australia
7052	Chortoicetes terminifera	Australian plague locust	Bogan-Macquarie	Australia
7053	Chortoicetes terminifera	Australian plague locust	Hunter	Australia
7054	Chortoicetes terminifera	Australian plague locust	Liverpool Plains	Australia
7055	Chortoicetes terminifera	Australian plague locust	Warrumbungles	Australia
7056	Chortoicetes terminifera	Australian plague locust	Macintyre-Gwydir	Australia
7057	Chortoicetes terminifera	Australian plague locust	Bland	Australia
7058	Chortoicetes terminifera	Australian plague locust	Culgoa-Barwon	Australia
7062	Aleurotrachelus jelinekii	Viburnum whitefly	Silwood Park	UK - England
7065	Thrips imaginis	Apple blossom thrip	Waite Institute Garden, University of Adelaide	Australia
7111	Choristoneura fumiferana	Eastern spruce budworm	Green River Area	Canada
7112	Choristoneura fumiferana	Eastern spruce budworm	Green River Area	Canada
7113	Choristoneura fumiferana	Eastern spruce budworm	Green River Area	Canada
7117	Euphydryas chalcedona	Variable checkerspot butterfly	Jasper Ridge Biological Preserve, Site 11, San Francisco	USA
7118	Euphydryas chalcedona	Variable checkerspot butterfly	Jasper Ridge Biological Preserve, Site 29, San Francisco	USA
7119	Orthoptera	Grasshoppers	Regina area	Canada
7121	Lygaeus equestris	Unknown	Tullgarn 1	Sweden
8145	Acyrthosiphon pisum	Pea aphid	Elgin	UK - Scotland
8146	Aphis fabae	Bean aphid	Elgin	UK - Scotland
8147	Unknown Insect sp331	Aphid	Elgin	UK - Scotland
8148	Aulacorthum solani	Foxglove aphid	Elgin	UK - Scotland
8149	Brachycaudas helichrysi	Leaf curling aphid	Elgin	UK - Scotland
8150	Brevicoryne brassicae	Cabbage aphid	Elgin	UK - Scotland
8151	Cavariella aegopodii	Willow-carrot aphid	Elgin	UK - Scotland
8152	Cinara	Aphid	Elgin	UK - Scotland
8153	Drepanosiphum platanoidis	Sycamore aphid	Elgin	UK - Scotland
8154	Elatobium abietinum	Spruce aphid	Elgin	UK - Scotland
8155	Eriosoma ulmi	Aphid	Elgin	UK - Scotland
8156	Hyalopterus pruni	Prune aphid	Elgin	UK - Scotland
8157	Hyperomyzus lactucae	Currant-Sowthistle aphid	Elgin	UK - Scotland
8158	Macrosiphum euphorbiae	Potato aphid	Elgin	UK - Scotland
8159	Megoura viciae	Unknown	Elgin	UK - Scotland
8160	Metapolophium dirhodum	Rose grain aphid	Elgin	UK - Scotland
8161	Metapolophium festucae	Unknown	Elgin	UK - Scotland
8162	Myzus ascalonicus	Shallot aphid	Elgin	UK - Scotland
8163	Myzus ornatus	Violet aphid or ornate aphid	Elgin	UK - Scotland
8164	Myzus persicae	Peach-potato aphid	Elgin	UK - Scotland
8165	Nasonovia ribis nigri	Lettuce aphid	Elgin	UK - Scotland
8166	Prociphilines (genus Prociphilus)	Aphid	Elgin	UK - Scotland
8167	Phyllaphis fagi	Beech aphid	Elgin	UK - Scotland
8168	Rhopalosiphum insertum	Apple grass aphid	Elgin	UK - Scotland
8169	Rhopalosiphum maidis	Corn leaf aphid	Elgin	UK - Scotland
8170	Rhospalosiphum padi	Oat aphid	Elgin	UK - Scotland
8171	Sitobion avenae	Grain aphid	Elgin	UK - Scotland
8172	Sitobion fragariae	Aphid	Elgin	UK - Scotland
8173	Acyrthosiphon pisum	Pea aphid	Dundee	UK - Scotland
8174	Aphis fabae	Bean aphid	Dundee	UK - Scotland
8175	Unknown Insect sp331	Aphid	Dundee	UK - Scotland
8176	Aulacorthum solani	Foxglove aphid	Dundee	UK - Scotland
8177	Brachycaudas helichrysi	Leaf curling aphid	Dundee	UK - Scotland
8178	Brevicoryne brassicae	Cabbage aphid	Dundee	UK - Scotland
8179	Cavariella aegopodii	Willow-carrot aphid	Dundee	UK - Scotland
8180	Cinara	Aphid	Dundee	UK - Scotland
8181	Drepanosiphum platanoidis	Sycamore aphid	Dundee	UK - Scotland
8182	Elatobium abietinum	Spruce aphid	Dundee	UK - Scotland
8183	Eriosoma ulmi	Aphid	Dundee	UK - Scotland
8184	Hyalopterus pruni	Prune aphid	Dundee	UK - Scotland
8185	Hyperomyzus lactucae	Currant-Sowthistle aphid	Dundee	UK - Scotland
8186	Macrosiphum euphorbiae	Potato aphid	Dundee	UK - Scotland
8187	Metapolophium dirhodum	Rose grain aphid	Dundee	UK - Scotland
8188	Metapolophium festucae	Unknown	Dundee	UK - Scotland
8189	Myzus ascalonicus	Shallot aphid	Dundee	UK - Scotland
8190	Myzus ornatus	Violet aphid or ornate aphid	Dundee	UK - Scotland
8191	Myzus persicae	Peach-potato aphid	Dundee	UK - Scotland
8192	Nasonovia ribis nigri	Lettuce aphid	Dundee	UK - Scotland
8193	Prociphilines (genus Prociphilus)	Aphid	Dundee	UK - Scotland
8194	Phyllaphis fagi	Beech aphid	Dundee	UK - Scotland
8195	Pentatrichopus fragaefolii	Strawberry aphid	Dundee	UK - Scotland
8196	Phorodon humuli	Hop aphid	Dundee	UK - Scotland
8197	Rhopalosiphum insertum	Apple grass aphid	Dundee	UK - Scotland
8198	Rhopalosiphum maidis	Corn leaf aphid	Dundee	UK - Scotland
8199	Rhospalosiphum padi	Oat aphid	Dundee	UK - Scotland
8200	Sitobion avenae	Grain aphid	Dundee	UK - Scotland
8201	Sitobion fragariae	Aphid	Dundee	UK - Scotland
8202	Acyrthosiphon pisum	Pea aphid	Edinburgh	UK - Scotland
8203	Aphis fabae	Bean aphid	Edinburgh	UK - Scotland
8204	Unknown Insect sp331	Aphid	Edinburgh	UK - Scotland
8205	Aulacorthum solani	Foxglove aphid	Edinburgh	UK - Scotland
8206	Brachycaudas helichrysi	Leaf curling aphid	Edinburgh	UK - Scotland
8207	Brevicoryne brassicae	Cabbage aphid	Edinburgh	UK - Scotland
8208	Cavariella aegopodii	Willow-carrot aphid	Edinburgh	UK - Scotland
8209	Cinara	Aphid	Edinburgh	UK - Scotland
8210	Drepanosiphum platanoidis	Sycamore aphid	Edinburgh	UK - Scotland
8211	Elatobium abietinum	Spruce aphid	Edinburgh	UK - Scotland
8212	Eriosoma ulmi	Aphid	Edinburgh	UK - Scotland
8213	Hyalopterus pruni	Prune aphid	Edinburgh	UK - Scotland
8214	Hyperomyzus lactucae	Currant-Sowthistle aphid	Edinburgh	UK - Scotland
8215	Macrosiphum euphorbiae	Potato aphid	Edinburgh	UK - Scotland
8216	Megoura viciae	Unknown	Edinburgh	UK - Scotland
8217	Metapolophium dirhodum	Rose grain aphid	Edinburgh	UK - Scotland
8218	Metapolophium festucae	Unknown	Edinburgh	UK - Scotland
8219	Myzus ascalonicus	Shallot aphid	Edinburgh	UK - Scotland
8220	Myzus ornatus	Violet aphid or ornate aphid	Edinburgh	UK - Scotland
8221	Myzus persicae	Peach-potato aphid	Edinburgh	UK - Scotland
8222	Nasonovia ribis nigri	Lettuce aphid	Edinburgh	UK - Scotland
8223	Prociphilines (genus Prociphilus)	Aphid	Edinburgh	UK - Scotland
8224	Phyllaphis fagi	Beech aphid	Edinburgh	UK - Scotland
8225	Pentatrichopus fragaefolii	Strawberry aphid	Edinburgh	UK - Scotland
8226	Phorodon humuli	Hop aphid	Edinburgh	UK - Scotland
8227	Rhopalosiphum insertum	Apple grass aphid	Edinburgh	UK - Scotland
8228	Rhopalosiphum maidis	Corn leaf aphid	Edinburgh	UK - Scotland
8229	Rhospalosiphum padi	Oat aphid	Edinburgh	UK - Scotland
8230	Sitobion avenae	Grain aphid	Edinburgh	UK - Scotland
8231	Sitobion fragariae	Aphid	Edinburgh	UK - Scotland
8232	Acyrthosiphon pisum	Pea aphid	Copenhagen	Denmark
8233	Aphis fabae	Bean aphid	Copenhagen	Denmark
8234	Aphis frangulae	Unknown	Copenhagen	Denmark
8235	Aphis idaeii	Unknown	Copenhagen	Denmark
8236	Aphis nasturtii	Buckthorn aphid	Copenhagen	Denmark
8237	Unknown Insect sp331	Aphid	Copenhagen	Denmark
8238	Aulacorthum solani	Foxglove aphid	Copenhagen	Denmark
8239	Brachycaudas helichrysi	Leaf curling aphid	Copenhagen	Denmark
8240	Brevicoryne brassicae	Cabbage aphid	Copenhagen	Denmark
8241	Cavariella aegopodii	Willow-carrot aphid	Copenhagen	Denmark
8242	Cinara	Aphid	Copenhagen	Denmark
8243	Drepanosiphum platanoidis	Sycamore aphid	Copenhagen	Denmark
8244	Dysaphis plantaginea	Rosy apple aphid	Copenhagen	Denmark
8245	Eriosoma ulmi	Aphid	Copenhagen	Denmark
8246	Hyalopterus pruni	Prune aphid	Copenhagen	Denmark
8247	Hyperomyzus lactucae	Currant-Sowthistle aphid	Copenhagen	Denmark
8248	Macrosiphum euphorbiae	Potato aphid	Copenhagen	Denmark
8249	Metapolophium dirhodum	Rose grain aphid	Copenhagen	Denmark
8250	Metapolophium festucae	Unknown	Copenhagen	Denmark
8251	Myzus ascalonicus	Shallot aphid	Copenhagen	Denmark
8252	Myzus ornatus	Violet aphid or ornate aphid	Copenhagen	Denmark
8253	Myzus persicae	Peach-potato aphid	Copenhagen	Denmark
8254	Nasonovia ribis nigri	Lettuce aphid	Copenhagen	Denmark
8255	Prociphilines (genus Prociphilus)	Aphid	Copenhagen	Denmark
8256	Phyllaphis fagi	Beech aphid	Copenhagen	Denmark
8257	Phorodon humuli	Hop aphid	Copenhagen	Denmark
8258	Rhopalosiphum insertum	Apple grass aphid	Copenhagen	Denmark
8259	Rhopalosiphum maidis	Corn leaf aphid	Copenhagen	Denmark
8260	Rhospalosiphum padi	Oat aphid	Copenhagen	Denmark
8261	Sitobion avenae	Grain aphid	Copenhagen	Denmark
8262	Sitobion fragariae	Aphid	Copenhagen	Denmark
8263	Acyrthosiphon pisum	Pea aphid	Newcastle	UK - England
8264	Aphis fabae	Bean aphid	Newcastle	UK - England
8265	Unknown Insect sp331	Aphid	Newcastle	UK - England
8266	Aulacorthum solani	Foxglove aphid	Newcastle	UK - England
8267	Brachycaudas helichrysi	Leaf curling aphid	Newcastle	UK - England
8268	Brevicoryne brassicae	Cabbage aphid	Newcastle	UK - England
8269	Cavariella aegopodii	Willow-carrot aphid	Newcastle	UK - England
8270	Cinara	Aphid	Newcastle	UK - England
8271	Drepanosiphum platanoidis	Sycamore aphid	Newcastle	UK - England
8272	Dysaphis plantaginea	Rosy apple aphid	Newcastle	UK - England
8273	Elatobium abietinum	Spruce aphid	Newcastle	UK - England
8274	Eriosoma ulmi	Aphid	Newcastle	UK - England
8275	Hyalopterus pruni	Prune aphid	Newcastle	UK - England
8276	Hyperomyzus lactucae	Currant-Sowthistle aphid	Newcastle	UK - England
8277	Macrosiphum euphorbiae	Potato aphid	Newcastle	UK - England
8278	Megoura viciae	Unknown	Newcastle	UK - England
8279	Metapolophium dirhodum	Rose grain aphid	Newcastle	UK - England
8280	Metapolophium festucae	Unknown	Newcastle	UK - England
8281	Myzus ascalonicus	Shallot aphid	Newcastle	UK - England
8282	Myzus ornatus	Violet aphid or ornate aphid	Newcastle	UK - England
8283	Myzus persicae	Peach-potato aphid	Newcastle	UK - England
8284	Nasonovia ribis nigri	Lettuce aphid	Newcastle	UK - England
8285	Prociphilines (genus Prociphilus)	Aphid	Newcastle	UK - England
8286	Phyllaphis fagi	Beech aphid	Newcastle	UK - England
8287	Phorodon humuli	Hop aphid	Newcastle	UK - England
8288	Rhopalosiphum insertum	Apple grass aphid	Newcastle	UK - England
8289	Rhopalosiphum maidis	Corn leaf aphid	Newcastle	UK - England
8290	Rhospalosiphum padi	Oat aphid	Newcastle	UK - England
8291	Sitobion avenae	Grain aphid	Newcastle	UK - England
8292	Sitobion fragariae	Aphid	Newcastle	UK - England
8293	Acyrthosiphon pisum	Pea aphid	High Mowthorpe	UK - England
8294	Aphis fabae	Bean aphid	High Mowthorpe	UK - England
8295	Unknown Insect sp331	Aphid	High Mowthorpe	UK - England
8296	Aulacorthum solani	Foxglove aphid	High Mowthorpe	UK - England
8297	Brachycaudas helichrysi	Leaf curling aphid	High Mowthorpe	UK - England
8298	Brevicoryne brassicae	Cabbage aphid	High Mowthorpe	UK - England
8299	Cavariella aegopodii	Willow-carrot aphid	High Mowthorpe	UK - England
8300	Cinara	Aphid	High Mowthorpe	UK - England
8301	Drepanosiphum platanoidis	Sycamore aphid	High Mowthorpe	UK - England
8302	Dysaphis plantaginea	Rosy apple aphid	High Mowthorpe	UK - England
8303	Elatobium abietinum	Spruce aphid	High Mowthorpe	UK - England
8304	Eriosoma ulmi	Aphid	High Mowthorpe	UK - England
8305	Hyalopterus pruni	Prune aphid	High Mowthorpe	UK - England
8306	Hyperomyzus lactucae	Currant-Sowthistle aphid	High Mowthorpe	UK - England
8307	Macrosiphum euphorbiae	Potato aphid	High Mowthorpe	UK - England
8308	Megoura viciae	Unknown	High Mowthorpe	UK - England
8309	Metapolophium dirhodum	Rose grain aphid	High Mowthorpe	UK - England
8310	Metapolophium festucae	Unknown	High Mowthorpe	UK - England
8311	Myzus ascalonicus	Shallot aphid	High Mowthorpe	UK - England
8312	Myzus ornatus	Violet aphid or ornate aphid	High Mowthorpe	UK - England
8313	Myzus persicae	Peach-potato aphid	High Mowthorpe	UK - England
8314	Prociphilines (genus Prociphilus)	Aphid	High Mowthorpe	UK - England
8315	Phyllaphis fagi	Beech aphid	High Mowthorpe	UK - England
8316	Phorodon humuli	Hop aphid	High Mowthorpe	UK - England
8317	Rhopalosiphum insertum	Apple grass aphid	High Mowthorpe	UK - England
8318	Rhopalosiphum maidis	Corn leaf aphid	High Mowthorpe	UK - England
8319	Rhospalosiphum padi	Oat aphid	High Mowthorpe	UK - England
8320	Sitobion avenae	Grain aphid	High Mowthorpe	UK - England
8321	Sitobion fragariae	Aphid	High Mowthorpe	UK - England
8322	Acyrthosiphon pisum	Pea aphid	Shardlow	UK - England
8323	Aphis fabae	Bean aphid	Shardlow	UK - England
8324	Unknown Insect sp331	Aphid	Shardlow	UK - England
8325	Aulacorthum solani	Foxglove aphid	Shardlow	UK - England
8326	Brachycaudas helichrysi	Leaf curling aphid	Shardlow	UK - England
8327	Brevicoryne brassicae	Cabbage aphid	Shardlow	UK - England
8328	Cavariella aegopodii	Willow-carrot aphid	Shardlow	UK - England
8329	Cinara	Aphid	Shardlow	UK - England
8330	Drepanosiphum platanoidis	Sycamore aphid	Shardlow	UK - England
8331	Dysaphis plantaginea	Rosy apple aphid	Shardlow	UK - England
8332	Elatobium abietinum	Spruce aphid	Shardlow	UK - England
8333	Eriosoma ulmi	Aphid	Shardlow	UK - England
8334	Hyalopterus pruni	Prune aphid	Shardlow	UK - England
8335	Hyperomyzus lactucae	Currant-Sowthistle aphid	Shardlow	UK - England
8336	Macrosiphum euphorbiae	Potato aphid	Shardlow	UK - England
8337	Megoura viciae	Unknown	Shardlow	UK - England
8338	Metapolophium dirhodum	Rose grain aphid	Shardlow	UK - England
8339	Metapolophium festucae	Unknown	Shardlow	UK - England
8340	Myzus ascalonicus	Shallot aphid	Shardlow	UK - England
8341	Myzus ornatus	Violet aphid or ornate aphid	Shardlow	UK - England
8342	Myzus persicae	Peach-potato aphid	Shardlow	UK - England
8343	Nasonovia ribis nigri	Lettuce aphid	Shardlow	UK - England
8344	Prociphilines (genus Prociphilus)	Aphid	Shardlow	UK - England
8345	Phyllaphis fagi	Beech aphid	Shardlow	UK - England
8346	Pentatrichopus fragaefolii	Strawberry aphid	Shardlow	UK - England
8347	Phorodon humuli	Hop aphid	Shardlow	UK - England
8348	Rhopalosiphum insertum	Apple grass aphid	Shardlow	UK - England
8349	Rhopalosiphum maidis	Corn leaf aphid	Shardlow	UK - England
8350	Rhospalosiphum padi	Oat aphid	Shardlow	UK - England
8351	Sitobion avenae	Grain aphid	Shardlow	UK - England
8352	Sitobion fragariae	Aphid	Shardlow	UK - England
8353	Acyrthosiphon pisum	Pea aphid	Aberystwyth	UK - Wales
8354	Aphis fabae	Bean aphid	Aberystwyth	UK - Wales
8355	Unknown Insect sp331	Aphid	Aberystwyth	UK - Wales
8356	Aulacorthum solani	Foxglove aphid	Aberystwyth	UK - Wales
8357	Brachycaudas helichrysi	Leaf curling aphid	Aberystwyth	UK - Wales
8358	Brevicoryne brassicae	Cabbage aphid	Aberystwyth	UK - Wales
8359	Cavariella aegopodii	Willow-carrot aphid	Aberystwyth	UK - Wales
8360	Cinara	Aphid	Aberystwyth	UK - Wales
8361	Drepanosiphum platanoidis	Sycamore aphid	Aberystwyth	UK - Wales
8362	Dysaphis plantaginea	Rosy apple aphid	Aberystwyth	UK - Wales
8363	Elatobium abietinum	Spruce aphid	Aberystwyth	UK - Wales
8364	Eriosoma ulmi	Aphid	Aberystwyth	UK - Wales
8365	Hyalopterus pruni	Prune aphid	Aberystwyth	UK - Wales
8366	Hyperomyzus lactucae	Currant-Sowthistle aphid	Aberystwyth	UK - Wales
8367	Macrosiphum euphorbiae	Potato aphid	Aberystwyth	UK - Wales
8368	Megoura viciae	Unknown	Aberystwyth	UK - Wales
8369	Metapolophium dirhodum	Rose grain aphid	Aberystwyth	UK - Wales
8370	Metapolophium festucae	Unknown	Aberystwyth	UK - Wales
8371	Myzus ascalonicus	Shallot aphid	Aberystwyth	UK - Wales
8372	Myzus ornatus	Violet aphid or ornate aphid	Aberystwyth	UK - Wales
8373	Myzus persicae	Peach-potato aphid	Aberystwyth	UK - Wales
8374	Nasonovia ribis nigri	Lettuce aphid	Aberystwyth	UK - Wales
8375	Prociphilines (genus Prociphilus)	Aphid	Aberystwyth	UK - Wales
8376	Phyllaphis fagi	Beech aphid	Aberystwyth	UK - Wales
8377	Phorodon humuli	Hop aphid	Aberystwyth	UK - Wales
8378	Rhopalosiphum insertum	Apple grass aphid	Aberystwyth	UK - Wales
8379	Rhopalosiphum maidis	Corn leaf aphid	Aberystwyth	UK - Wales
8380	Rhospalosiphum padi	Oat aphid	Aberystwyth	UK - Wales
8381	Sitobion avenae	Grain aphid	Aberystwyth	UK - Wales
8382	Sitobion fragariae	Aphid	Aberystwyth	UK - Wales
8383	Acyrthosiphon pisum	Pea aphid	Broom's Barn	UK - England
8384	Aphis fabae	Bean aphid	Broom's Barn	UK - England
8385	Unknown Insect sp331	Aphid	Broom's Barn	UK - England
8386	Aulacorthum solani	Foxglove aphid	Broom's Barn	UK - England
8387	Brachycaudas helichrysi	Leaf curling aphid	Broom's Barn	UK - England
8388	Brevicoryne brassicae	Cabbage aphid	Broom's Barn	UK - England
8389	Cavariella aegopodii	Willow-carrot aphid	Broom's Barn	UK - England
8390	Cinara	Aphid	Broom's Barn	UK - England
8391	Drepanosiphum platanoidis	Sycamore aphid	Broom's Barn	UK - England
8392	Dysaphis plantaginea	Rosy apple aphid	Broom's Barn	UK - England
8393	Elatobium abietinum	Spruce aphid	Broom's Barn	UK - England
8394	Eriosoma ulmi	Aphid	Broom's Barn	UK - England
8395	Hyalopterus pruni	Prune aphid	Broom's Barn	UK - England
8396	Hyperomyzus lactucae	Currant-Sowthistle aphid	Broom's Barn	UK - England
8397	Macrosiphum euphorbiae	Potato aphid	Broom's Barn	UK - England
8398	Megoura viciae	Unknown	Broom's Barn	UK - England
8399	Metapolophium dirhodum	Rose grain aphid	Broom's Barn	UK - England
8400	Metapolophium festucae	Unknown	Broom's Barn	UK - England
8401	Myzus ascalonicus	Shallot aphid	Broom's Barn	UK - England
8402	Myzus ornatus	Violet aphid or ornate aphid	Broom's Barn	UK - England
8403	Myzus persicae	Peach-potato aphid	Broom's Barn	UK - England
8404	Nasonovia ribis nigri	Lettuce aphid	Broom's Barn	UK - England
8405	Prociphilines (genus Prociphilus)	Aphid	Broom's Barn	UK - England
8406	Phyllaphis fagi	Beech aphid	Broom's Barn	UK - England
8407	Phorodon humuli	Hop aphid	Broom's Barn	UK - England
8408	Rhopalosiphum insertum	Apple grass aphid	Broom's Barn	UK - England
8409	Rhopalosiphum maidis	Corn leaf aphid	Broom's Barn	UK - England
8410	Rhospalosiphum padi	Oat aphid	Broom's Barn	UK - England
8411	Sitobion avenae	Grain aphid	Broom's Barn	UK - England
8412	Sitobion fragariae	Aphid	Broom's Barn	UK - England
8413	Acyrthosiphon pisum	Pea aphid	Hereford	UK - England
8414	Aphis fabae	Bean aphid	Hereford	UK - England
8415	Unknown Insect sp331	Aphid	Hereford	UK - England
8416	Aulacorthum solani	Foxglove aphid	Hereford	UK - England
8417	Brachycaudas helichrysi	Leaf curling aphid	Hereford	UK - England
8418	Brevicoryne brassicae	Cabbage aphid	Hereford	UK - England
8419	Cavariella aegopodii	Willow-carrot aphid	Hereford	UK - England
8420	Cinara	Aphid	Hereford	UK - England
8421	Drepanosiphum platanoidis	Sycamore aphid	Hereford	UK - England
8422	Dysaphis plantaginea	Rosy apple aphid	Hereford	UK - England
8423	Elatobium abietinum	Spruce aphid	Hereford	UK - England
8424	Eriosoma ulmi	Aphid	Hereford	UK - England
8425	Hyalopterus pruni	Prune aphid	Hereford	UK - England
8426	Hyperomyzus lactucae	Currant-Sowthistle aphid	Hereford	UK - England
8427	Macrosiphum euphorbiae	Potato aphid	Hereford	UK - England
8428	Megoura viciae	Unknown	Hereford	UK - England
8429	Metapolophium dirhodum	Rose grain aphid	Hereford	UK - England
8430	Metapolophium festucae	Unknown	Hereford	UK - England
8431	Myzus ascalonicus	Shallot aphid	Hereford	UK - England
8432	Myzus ornatus	Violet aphid or ornate aphid	Hereford	UK - England
8433	Myzus persicae	Peach-potato aphid	Hereford	UK - England
8434	Nasonovia ribis nigri	Lettuce aphid	Hereford	UK - England
8435	Prociphilines (genus Prociphilus)	Aphid	Hereford	UK - England
8436	Phyllaphis fagi	Beech aphid	Hereford	UK - England
8437	Phorodon humuli	Hop aphid	Hereford	UK - England
8438	Rhopalosiphum insertum	Apple grass aphid	Hereford	UK - England
8439	Rhopalosiphum maidis	Corn leaf aphid	Hereford	UK - England
8440	Rhospalosiphum padi	Oat aphid	Hereford	UK - England
8441	Sitobion avenae	Grain aphid	Hereford	UK - England
8442	Sitobion fragariae	Aphid	Hereford	UK - England
8443	Acyrthosiphon pisum	Pea aphid	Rothamsted Experimental Station	UK - England
8444	Aphis fabae	Bean aphid	Rothamsted Experimental Station	UK - England
8445	Unknown Insect sp331	Aphid	Rothamsted Experimental Station	UK - England
8446	Aulacorthum solani	Foxglove aphid	Rothamsted Experimental Station	UK - England
8447	Brachycaudas helichrysi	Leaf curling aphid	Rothamsted Experimental Station	UK - England
8448	Brevicoryne brassicae	Cabbage aphid	Rothamsted Experimental Station	UK - England
8449	Cavariella aegopodii	Willow-carrot aphid	Rothamsted Experimental Station	UK - England
8450	Cinara	Aphid	Rothamsted Experimental Station	UK - England
8451	Drepanosiphum platanoidis	Sycamore aphid	Rothamsted Experimental Station	UK - England
8452	Dysaphis plantaginea	Rosy apple aphid	Rothamsted Experimental Station	UK - England
8453	Elatobium abietinum	Spruce aphid	Rothamsted Experimental Station	UK - England
8454	Eriosoma ulmi	Aphid	Rothamsted Experimental Station	UK - England
8455	Hyalopterus pruni	Prune aphid	Rothamsted Experimental Station	UK - England
8456	Hyperomyzus lactucae	Currant-Sowthistle aphid	Rothamsted Experimental Station	UK - England
8457	Macrosiphum euphorbiae	Potato aphid	Rothamsted Experimental Station	UK - England
8458	Megoura viciae	Unknown	Rothamsted Experimental Station	UK - England
8459	Metapolophium dirhodum	Rose grain aphid	Rothamsted Experimental Station	UK - England
8460	Metapolophium festucae	Unknown	Rothamsted Experimental Station	UK - England
8461	Myzus ascalonicus	Shallot aphid	Rothamsted Experimental Station	UK - England
8462	Myzus ornatus	Violet aphid or ornate aphid	Rothamsted Experimental Station	UK - England
8463	Myzus persicae	Peach-potato aphid	Rothamsted Experimental Station	UK - England
8464	Nasonovia ribis nigri	Lettuce aphid	Rothamsted Experimental Station	UK - England
8465	Prociphilines (genus Prociphilus)	Aphid	Rothamsted Experimental Station	UK - England
8466	Phyllaphis fagi	Beech aphid	Rothamsted Experimental Station	UK - England
8467	Phorodon humuli	Hop aphid	Rothamsted Experimental Station	UK - England
8468	Rhopalosiphum insertum	Apple grass aphid	Rothamsted Experimental Station	UK - England
8469	Rhopalosiphum maidis	Corn leaf aphid	Rothamsted Experimental Station	UK - England
8470	Rhospalosiphum padi	Oat aphid	Rothamsted Experimental Station	UK - England
8471	Sitobion avenae	Grain aphid	Rothamsted Experimental Station	UK - England
8472	Sitobion fragariae	Aphid	Rothamsted Experimental Station	UK - England
8473	Acyrthosiphon pisum	Pea aphid	Long Ashton (IACR-Long Ashton)	UK - England
8474	Aphis fabae	Bean aphid	Long Ashton (IACR-Long Ashton)	UK - England
8475	Unknown Insect sp331	Aphid	Long Ashton (IACR-Long Ashton)	UK - England
8476	Aulacorthum solani	Foxglove aphid	Long Ashton (IACR-Long Ashton)	UK - England
8477	Brachycaudas helichrysi	Leaf curling aphid	Long Ashton (IACR-Long Ashton)	UK - England
8478	Brevicoryne brassicae	Cabbage aphid	Long Ashton (IACR-Long Ashton)	UK - England
8479	Cavariella aegopodii	Willow-carrot aphid	Long Ashton (IACR-Long Ashton)	UK - England
8480	Cinara	Aphid	Long Ashton (IACR-Long Ashton)	UK - England
8481	Drepanosiphum platanoidis	Sycamore aphid	Long Ashton (IACR-Long Ashton)	UK - England
8482	Dysaphis plantaginea	Rosy apple aphid	Long Ashton (IACR-Long Ashton)	UK - England
8483	Elatobium abietinum	Spruce aphid	Long Ashton (IACR-Long Ashton)	UK - England
8484	Eriosoma ulmi	Aphid	Long Ashton (IACR-Long Ashton)	UK - England
8485	Hyalopterus pruni	Prune aphid	Long Ashton (IACR-Long Ashton)	UK - England
8486	Hyperomyzus lactucae	Currant-Sowthistle aphid	Long Ashton (IACR-Long Ashton)	UK - England
8487	Macrosiphum euphorbiae	Potato aphid	Long Ashton (IACR-Long Ashton)	UK - England
8488	Megoura viciae	Unknown	Long Ashton (IACR-Long Ashton)	UK - England
8489	Metapolophium dirhodum	Rose grain aphid	Long Ashton (IACR-Long Ashton)	UK - England
8490	Metapolophium festucae	Unknown	Long Ashton (IACR-Long Ashton)	UK - England
8491	Myzus ascalonicus	Shallot aphid	Long Ashton (IACR-Long Ashton)	UK - England
8492	Myzus ornatus	Violet aphid or ornate aphid	Long Ashton (IACR-Long Ashton)	UK - England
8493	Myzus persicae	Peach-potato aphid	Long Ashton (IACR-Long Ashton)	UK - England
8494	Nasonovia ribis nigri	Lettuce aphid	Long Ashton (IACR-Long Ashton)	UK - England
8495	Prociphilines (genus Prociphilus)	Aphid	Long Ashton (IACR-Long Ashton)	UK - England
8496	Phyllaphis fagi	Beech aphid	Long Ashton (IACR-Long Ashton)	UK - England
8497	Pentatrichopus fragaefolii	Strawberry aphid	Long Ashton (IACR-Long Ashton)	UK - England
8498	Phorodon humuli	Hop aphid	Long Ashton (IACR-Long Ashton)	UK - England
8499	Rhopalosiphum insertum	Apple grass aphid	Long Ashton (IACR-Long Ashton)	UK - England
8500	Rhopalosiphum maidis	Corn leaf aphid	Long Ashton (IACR-Long Ashton)	UK - England
8501	Rhospalosiphum padi	Oat aphid	Long Ashton (IACR-Long Ashton)	UK - England
8502	Sitobion avenae	Grain aphid	Long Ashton (IACR-Long Ashton)	UK - England
8503	Sitobion fragariae	Aphid	Long Ashton (IACR-Long Ashton)	UK - England
8504	Acyrthosiphon pisum	Pea aphid	Silwood Park	UK - England
8505	Aphis fabae	Bean aphid	Silwood Park	UK - England
8506	Unknown Insect sp331	Aphid	Silwood Park	UK - England
8507	Aulacorthum solani	Foxglove aphid	Silwood Park	UK - England
8508	Brachycaudas helichrysi	Leaf curling aphid	Silwood Park	UK - England
8509	Brevicoryne brassicae	Cabbage aphid	Silwood Park	UK - England
8510	Cavariella aegopodii	Willow-carrot aphid	Silwood Park	UK - England
8511	Cinara	Aphid	Silwood Park	UK - England
8512	Drepanosiphum platanoidis	Sycamore aphid	Silwood Park	UK - England
8513	Dysaphis plantaginea	Rosy apple aphid	Silwood Park	UK - England
8514	Elatobium abietinum	Spruce aphid	Silwood Park	UK - England
8515	Eriosoma ulmi	Aphid	Silwood Park	UK - England
8516	Hyalopterus pruni	Prune aphid	Silwood Park	UK - England
8517	Hyperomyzus lactucae	Currant-Sowthistle aphid	Silwood Park	UK - England
8518	Macrosiphum euphorbiae	Potato aphid	Silwood Park	UK - England
8519	Megoura viciae	Unknown	Silwood Park	UK - England
8520	Metapolophium dirhodum	Rose grain aphid	Silwood Park	UK - England
8521	Metapolophium festucae	Unknown	Silwood Park	UK - England
8522	Myzus ascalonicus	Shallot aphid	Silwood Park	UK - England
8523	Myzus ornatus	Violet aphid or ornate aphid	Silwood Park	UK - England
8524	Myzus persicae	Peach-potato aphid	Silwood Park	UK - England
8525	Nasonovia ribis nigri	Lettuce aphid	Silwood Park	UK - England
8526	Prociphilines (genus Prociphilus)	Aphid	Silwood Park	UK - England
8527	Phyllaphis fagi	Beech aphid	Silwood Park	UK - England
8528	Phorodon humuli	Hop aphid	Silwood Park	UK - England
8529	Rhopalosiphum insertum	Apple grass aphid	Silwood Park	UK - England
8530	Rhopalosiphum maidis	Corn leaf aphid	Silwood Park	UK - England
8531	Rhospalosiphum padi	Oat aphid	Silwood Park	UK - England
8532	Sitobion avenae	Grain aphid	Silwood Park	UK - England
8533	Sitobion fragariae	Aphid	Silwood Park	UK - England
8534	Acyrthosiphon pisum	Pea aphid	Zeeland	Netherlands
8535	Aphis fabae	Bean aphid	Zeeland	Netherlands
8536	Aphis frangulae	Unknown	Zeeland	Netherlands
8537	Unknown Insect sp331	Aphid	Zeeland	Netherlands
8538	Aulacorthum solani	Foxglove aphid	Zeeland	Netherlands
8539	Brachycaudas helichrysi	Leaf curling aphid	Zeeland	Netherlands
8540	Brevicoryne brassicae	Cabbage aphid	Zeeland	Netherlands
8541	Cavariella aegopodii	Willow-carrot aphid	Zeeland	Netherlands
8542	Cinara	Aphid	Zeeland	Netherlands
8543	Drepanosiphum platanoidis	Sycamore aphid	Zeeland	Netherlands
8544	Dysaphis plantaginea	Rosy apple aphid	Zeeland	Netherlands
8545	Elatobium abietinum	Spruce aphid	Zeeland	Netherlands
8546	Eriosoma ulmi	Aphid	Zeeland	Netherlands
8547	Hyalopterus pruni	Prune aphid	Zeeland	Netherlands
8548	Hyperomyzus lactucae	Currant-Sowthistle aphid	Zeeland	Netherlands
8549	Macrosiphum euphorbiae	Potato aphid	Zeeland	Netherlands
8550	Megoura viciae	Unknown	Zeeland	Netherlands
8551	Metapolophium dirhodum	Rose grain aphid	Zeeland	Netherlands
8552	Metapolophium festucae	Unknown	Zeeland	Netherlands
8553	Myzus ascalonicus	Shallot aphid	Zeeland	Netherlands
8554	Myzus ornatus	Violet aphid or ornate aphid	Zeeland	Netherlands
8555	Myzus persicae	Peach-potato aphid	Zeeland	Netherlands
8556	Nasonovia ribis nigri	Lettuce aphid	Zeeland	Netherlands
8557	Prociphilines (genus Prociphilus)	Aphid	Zeeland	Netherlands
8558	Phyllaphis fagi	Beech aphid	Zeeland	Netherlands
8559	Phorodon humuli	Hop aphid	Zeeland	Netherlands
8560	Rhopalosiphum insertum	Apple grass aphid	Zeeland	Netherlands
8561	Rhopalosiphum maidis	Corn leaf aphid	Zeeland	Netherlands
8562	Rhospalosiphum padi	Oat aphid	Zeeland	Netherlands
8563	Sitobion avenae	Grain aphid	Zeeland	Netherlands
8564	Sitobion fragariae	Aphid	Zeeland	Netherlands
8565	Acyrthosiphon pisum	Pea aphid	Wye College	UK - England
8566	Aphis fabae	Bean aphid	Wye College	UK - England
8567	Unknown Insect sp331	Aphid	Wye College	UK - England
8568	Aulacorthum solani	Foxglove aphid	Wye College	UK - England
8569	Brachycaudas helichrysi	Leaf curling aphid	Wye College	UK - England
8570	Brevicoryne brassicae	Cabbage aphid	Wye College	UK - England
8571	Cavariella aegopodii	Willow-carrot aphid	Wye College	UK - England
8572	Cinara	Aphid	Wye College	UK - England
8573	Drepanosiphum platanoidis	Sycamore aphid	Wye College	UK - England
8574	Dysaphis plantaginea	Rosy apple aphid	Wye College	UK - England
8575	Elatobium abietinum	Spruce aphid	Wye College	UK - England
8576	Eriosoma ulmi	Aphid	Wye College	UK - England
8577	Hyalopterus pruni	Prune aphid	Wye College	UK - England
8578	Hyperomyzus lactucae	Currant-Sowthistle aphid	Wye College	UK - England
8579	Macrosiphum euphorbiae	Potato aphid	Wye College	UK - England
8580	Megoura viciae	Unknown	Wye College	UK - England
8581	Metapolophium dirhodum	Rose grain aphid	Wye College	UK - England
8582	Metapolophium festucae	Unknown	Wye College	UK - England
8583	Myzus ascalonicus	Shallot aphid	Wye College	UK - England
8584	Myzus ornatus	Violet aphid or ornate aphid	Wye College	UK - England
8585	Myzus persicae	Peach-potato aphid	Wye College	UK - England
8586	Nasonovia ribis nigri	Lettuce aphid	Wye College	UK - England
8587	Prociphilines (genus Prociphilus)	Aphid	Wye College	UK - England
8588	Phyllaphis fagi	Beech aphid	Wye College	UK - England
8589	Phorodon humuli	Hop aphid	Wye College	UK - England
8590	Rhopalosiphum insertum	Apple grass aphid	Wye College	UK - England
8591	Rhopalosiphum maidis	Corn leaf aphid	Wye College	UK - England
8592	Rhospalosiphum padi	Oat aphid	Wye College	UK - England
8593	Sitobion avenae	Grain aphid	Wye College	UK - England
8594	Sitobion fragariae	Aphid	Wye College	UK - England
8595	Acyrthosiphon pisum	Pea aphid	Rosewarne	UK - England
8596	Aphis fabae	Bean aphid	Rosewarne	UK - England
8597	Unknown Insect sp331	Aphid	Rosewarne	UK - England
8598	Aulacorthum solani	Foxglove aphid	Rosewarne	UK - England
8599	Brachycaudas helichrysi	Leaf curling aphid	Rosewarne	UK - England
8600	Brevicoryne brassicae	Cabbage aphid	Rosewarne	UK - England
8601	Cavariella aegopodii	Willow-carrot aphid	Rosewarne	UK - England
8602	Cinara	Aphid	Rosewarne	UK - England
8603	Drepanosiphum platanoidis	Sycamore aphid	Rosewarne	UK - England
8604	Dysaphis plantaginea	Rosy apple aphid	Rosewarne	UK - England
8605	Elatobium abietinum	Spruce aphid	Rosewarne	UK - England
8606	Eriosoma ulmi	Aphid	Rosewarne	UK - England
8607	Hyalopterus pruni	Prune aphid	Rosewarne	UK - England
8608	Hyperomyzus lactucae	Currant-Sowthistle aphid	Rosewarne	UK - England
8609	Macrosiphum euphorbiae	Potato aphid	Rosewarne	UK - England
8610	Megoura viciae	Unknown	Rosewarne	UK - England
8611	Metapolophium dirhodum	Rose grain aphid	Rosewarne	UK - England
8612	Metapolophium festucae	Unknown	Rosewarne	UK - England
8613	Myzus ascalonicus	Shallot aphid	Rosewarne	UK - England
8614	Myzus ornatus	Violet aphid or ornate aphid	Rosewarne	UK - England
8615	Myzus persicae	Peach-potato aphid	Rosewarne	UK - England
8616	Nasonovia ribis nigri	Lettuce aphid	Rosewarne	UK - England
8617	Prociphilines (genus Prociphilus)	Aphid	Rosewarne	UK - England
8618	Phyllaphis fagi	Beech aphid	Rosewarne	UK - England
8619	Phorodon humuli	Hop aphid	Rosewarne	UK - England
8620	Rhopalosiphum insertum	Apple grass aphid	Rosewarne	UK - England
8621	Rhopalosiphum maidis	Corn leaf aphid	Rosewarne	UK - England
8622	Rhospalosiphum padi	Oat aphid	Rosewarne	UK - England
8623	Sitobion avenae	Grain aphid	Rosewarne	UK - England
8624	Sitobion fragariae	Aphid	Rosewarne	UK - England
8625	Acyrthosiphon pisum	Pea aphid	Starcross	UK - England
8626	Aphis fabae	Bean aphid	Starcross	UK - England
8627	Unknown Insect sp331	Aphid	Starcross	UK - England
8628	Aulacorthum solani	Foxglove aphid	Starcross	UK - England
8629	Brachycaudas helichrysi	Leaf curling aphid	Starcross	UK - England
8630	Brevicoryne brassicae	Cabbage aphid	Starcross	UK - England
8631	Cavariella aegopodii	Willow-carrot aphid	Starcross	UK - England
8632	Cinara	Aphid	Starcross	UK - England
8633	Drepanosiphum platanoidis	Sycamore aphid	Starcross	UK - England
8634	Dysaphis plantaginea	Rosy apple aphid	Starcross	UK - England
8635	Elatobium abietinum	Spruce aphid	Starcross	UK - England
8636	Eriosoma ulmi	Aphid	Starcross	UK - England
8637	Hyalopterus pruni	Prune aphid	Starcross	UK - England
8638	Hyperomyzus lactucae	Currant-Sowthistle aphid	Starcross	UK - England
8639	Macrosiphum euphorbiae	Potato aphid	Starcross	UK - England
8640	Megoura viciae	Unknown	Starcross	UK - England
8641	Metapolophium dirhodum	Rose grain aphid	Starcross	UK - England
8642	Metapolophium festucae	Unknown	Starcross	UK - England
8643	Myzus ascalonicus	Shallot aphid	Starcross	UK - England
8644	Myzus ornatus	Violet aphid or ornate aphid	Starcross	UK - England
8645	Myzus persicae	Peach-potato aphid	Starcross	UK - England
8646	Nasonovia ribis nigri	Lettuce aphid	Starcross	UK - England
8647	Prociphilines (genus Prociphilus)	Aphid	Starcross	UK - England
8648	Phyllaphis fagi	Beech aphid	Starcross	UK - England
8649	Pentatrichopus fragaefolii	Strawberry aphid	Starcross	UK - England
8650	Phorodon humuli	Hop aphid	Starcross	UK - England
8651	Rhopalosiphum insertum	Apple grass aphid	Starcross	UK - England
8652	Rhopalosiphum maidis	Corn leaf aphid	Starcross	UK - England
8653	Rhospalosiphum padi	Oat aphid	Starcross	UK - England
8654	Sitobion avenae	Grain aphid	Starcross	UK - England
8655	Sitobion fragariae	Aphid	Starcross	UK - England
8656 (Restricted)	Unknown Insect sp119	None	Barro Colorado Island, Panama canal	Panama
8657 (Restricted)	Unknown Insect sp310	None	Barro Colorado Island, Panama canal	Panama
8658 (Restricted)	Unknown Insect sp118	None	Barro Colorado Island, Panama canal	Panama
8659 (Restricted)	Peregrinus maidis	Planthopper	Barro Colorado Island, Panama canal	Panama
8660 (Restricted)	Unknown Insect sp309	None	Barro Colorado Island, Panama canal	Panama
8661 (Restricted)	Stenocranus hinei	Unknown	Barro Colorado Island, Panama canal	Panama
8662 (Restricted)	Delphacodes dissipata	Unknown	Barro Colorado Island, Panama canal	Panama
8663 (Restricted)	Unknown Insect sp289	None	Barro Colorado Island, Panama canal	Panama
8664 (Restricted)	Unknown Insect sp288	None	Barro Colorado Island, Panama canal	Panama
8666 (Restricted)	Unknown Insect sp287	None	Barro Colorado Island, Panama canal	Panama
8667 (Restricted)	Unknown Insect sp116	None	Barro Colorado Island, Panama canal	Panama
8668 (Restricted)	Unknown Insect sp115	None	Barro Colorado Island, Panama canal	Panama
8670 (Restricted)	Unknown Insect sp113	None	Barro Colorado Island, Panama canal	Panama
8671 (Restricted)	Unknown Insect sp110	None	Barro Colorado Island, Panama canal	Panama
8672 (Restricted)	Unknown Insect sp111	None	Barro Colorado Island, Panama canal	Panama
8673 (Restricted)	Unknown Insect sp308	None	Barro Colorado Island, Panama canal	Panama
8674 (Restricted)	Unknown Insect sp109	None	Barro Colorado Island, Panama canal	Panama
8675 (Restricted)	Unknown Insect sp112	None	Barro Colorado Island, Panama canal	Panama
8676 (Restricted)	Unknown Insect sp106	None	Barro Colorado Island, Panama canal	Panama
8677 (Restricted)	Unknown Insect sp107	None	Barro Colorado Island, Panama canal	Panama
8678 (Restricted)	Caenodelphax teapae	Unknown	Barro Colorado Island, Panama canal	Panama
8679 (Restricted)	Unknown Insect sp311	None	Barro Colorado Island, Panama canal	Panama
8681 (Restricted)	Euidella altamazonica	Unknown	Barro Colorado Island, Panama canal	Panama
8682 (Restricted)	Megamelus megastylus	Unknown	Barro Colorado Island, Panama canal	Panama
8683 (Restricted)	Unknown Insect sp325 & 326	None	Barro Colorado Island, Panama canal	Panama
8684 (Restricted)	Unknown Insect sp314	None	Barro Colorado Island, Panama canal	Panama
8685 (Restricted)	Unknown Insect sp316	None	Barro Colorado Island, Panama canal	Panama
8686 (Restricted)	Thionia transversa	Unknown	Barro Colorado Island, Panama canal	Panama
8687 (Restricted)	Unknown Insect sp315	None	Barro Colorado Island, Panama canal	Panama
8688 (Restricted)	Amastris angulata	Unknown	Barro Colorado Island, Panama canal	Panama
8689 (Restricted)	Amastris peruviana	Unknown	Barro Colorado Island, Panama canal	Panama
8690 (Restricted)	Amastris obtegens	Unknown	Barro Colorado Island, Panama canal	Panama
8691 (Restricted)	Amastris triviale	Unknown	Barro Colorado Island, Panama canal	Panama
8692 (Restricted)	Amastris concolor	Unknown	Barro Colorado Island, Panama canal	Panama
8693 (Restricted)	Amastris vismiae	Unknown	Barro Colorado Island, Panama canal	Panama
8694 (Restricted)	Llalemandia nodosa	Unknown	Barro Colorado Island, Panama canal	Panama
8695 (Restricted)	Stictopelta acutula	Unknown	Barro Colorado Island, Panama canal	Panama
8696 (Restricted)	Vanduzeca segmentata	Unknown	Barro Colorado Island, Panama canal	Panama
8697 (Restricted)	Tragopa bugabensis + Anobilia nigra To..	Unknown	Barro Colorado Island, Panama canal	Panama
8698 (Restricted)	Tragopa bucktoni	Unknown	Barro Colorado Island, Panama canal	Panama
8699 (Restricted)	Harmonides reticulata 1	Unknown	Barro Colorado Island, Panama canal	Panama
8700 (Restricted)	Unknown Insect sp293	None	Barro Colorado Island, Panama canal	Panama
8701 (Restricted)	Horiola picta	Unknown	Barro Colorado Island, Panama canal	Panama
8702 (Restricted)	Harmonides dispar	Unknown	Barro Colorado Island, Panama canal	Panama
8703 (Restricted)	Harmonides reticulata 2	Unknown	Barro Colorado Island, Panama canal	Panama
8704 (Restricted)	Unknown Insect sp294	None	Barro Colorado Island, Panama canal	Panama
8705 (Restricted)	Lycoderes serraticornis	Unknown	Barro Colorado Island, Panama canal	Panama
8706 (Restricted)	Thracymedes walkeri	Unknown	Barro Colorado Island, Panama canal	Panama
8707 (Restricted)	Tolania opponens	Unknown	Barro Colorado Island, Panama canal	Panama
8708 (Restricted)	Bolbonota cuneata	Unknown	Barro Colorado Island, Panama canal	Panama
8709 (Restricted)	Micrutalis godfreyi	Unknown	Barro Colorado Island, Panama canal	Panama
8710 (Restricted)	Micrutalis binaria	Unknown	Barro Colorado Island, Panama canal	Panama
8711 (Restricted)	Procyrta pectoralis	Unknown	Barro Colorado Island, Panama canal	Panama
8712 (Restricted)	Actualis nigrinervis	Unknown	Barro Colorado Island, Panama canal	Panama
8713 (Restricted)	Unknown Insect sp298	None	Barro Colorado Island, Panama canal	Panama
8714 (Restricted)	Unknown Insect sp317	None	Barro Colorado Island, Panama canal	Panama
8715 (Restricted)	Guayaquilia compressa	Unknown	Barro Colorado Island, Panama canal	Panama
8716 (Restricted)	Unknown Insect sp297	None	Barro Colorado Island, Panama canal	Panama
8717 (Restricted)	Gerridius scutellatus	Unknown	Barro Colorado Island, Panama canal	Panama
8718 (Restricted)	Tynelia brunnea	Unknown	Barro Colorado Island, Panama canal	Panama
8719 (Restricted)	Amastris froeschneri (1)	Unknown	Barro Colorado Island, Panama canal	Panama
8720 (Restricted)	Unknown Insect sp268	Cuban cockroach	Barro Colorado Island, Panama canal	Panama
8721 (Restricted)	Unknown Insect sp266	None	Barro Colorado Island, Panama canal	Panama
8722 (Restricted)	Unknown Insect sp265	None	Barro Colorado Island, Panama canal	Panama
8723 (Restricted)	Unknown Insect sp267	None	Barro Colorado Island, Panama canal	Panama
8724 (Restricted)	Epilampra conferta	Unknown	Barro Colorado Island, Panama canal	Panama
8725 (Restricted)	Chromatonotus heterus	Unknown	Barro Colorado Island, Panama canal	Panama
8726 (Restricted)	Chromatonotus quarequae	Unknown	Barro Colorado Island, Panama canal	Panama
8727 (Restricted)	Chromatonotus spp. "h" + ?	Unknown	Barro Colorado Island, Panama canal	Panama
8728 (Restricted)	Chorisoneura gatunae	Unknown	Barro Colorado Island, Panama canal	Panama
8729 (Restricted)	Chorisoneura bradleyi	Unknown	Barro Colorado Island, Panama canal	Panama
8730 (Restricted)	Chorisoneura cabimae	Unknown	Barro Colorado Island, Panama canal	Panama
8731 (Restricted)	Achroblatta luteola	Unknown	Barro Colorado Island, Panama canal	Panama
8732 (Restricted)	Blaberus giganteus	Drummer	Barro Colorado Island, Panama canal	Panama
8733 (Restricted)	Archimandrita tessellata	Unknown	Barro Colorado Island, Panama canal	Panama
8734 (Restricted)	Rhytidometopium megalopterum	Unknown	Barro Colorado Island, Panama canal	Panama
8735 (Restricted)	Latindia dohrniana	Unknown	Barro Colorado Island, Panama canal	Panama
8736 (Restricted)	Drabeha dichroa	Unknown	Barro Colorado Island, Panama canal	Panama
8737 (Restricted)	Compsodes cucullatus	Unknown	Barro Colorado Island, Panama canal	Panama
8738 (Restricted)	Epilampra azteca	Unknown	Barro Colorado Island, Panama canal	Panama
8739 (Restricted)	Chorisoneura specilliger	Unknown	Barro Colorado Island, Panama canal	Panama
8740 (Restricted)	Chorisoneura n. sp. Nr. gemmicula "mm"	Unknown	Barro Colorado Island, Panama canal	Panama
8741 (Restricted)	Cahita n. sp.	Unknown	Barro Colorado Island, Panama canal	Panama
8742 (Restricted)	Ceratinoptera picta	Unknown	Barro Colorado Island, Panama canal	Panama
8743 (Restricted)	Phortioeca phoraspoides	Unknown	Barro Colorado Island, Panama canal	Panama
8744 (Restricted)	Anaplecta alaris	Unknown	Barro Colorado Island, Panama canal	Panama
8745 (Restricted)	Anaplecta cabimae	Unknown	Barro Colorado Island, Panama canal	Panama
8746 (Restricted)	Chorisoneura fuscipennis	Unknown	Barro Colorado Island, Panama canal	Panama
8747 (Restricted)	Chorisoneura panamae	Unknown	Barro Colorado Island, Panama canal	Panama
8748 (Restricted)	Chorisoneura n.sp. "p" and "pp"	Unknown	Barro Colorado Island, Panama canal	Panama
8749 (Restricted)	Anaplecta gemma	Unknown	Barro Colorado Island, Panama canal	Panama
8750 (Restricted)	Latiblattella bradleyi	Unknown	Barro Colorado Island, Panama canal	Panama
8754 (Restricted)	Dendroblatta n.sp. "S"	Unknown	Barro Colorado Island, Panama canal	Panama
8755 (Restricted)	Ischnoptera n.sp.nr. "tt"	Unknown	Barro Colorado Island, Panama canal	Panama
8756 (Restricted)	Macrophyllodromia maximiliani	Unknown	Barro Colorado Island, Panama canal	Panama
8757 (Restricted)	Cahita n. sp. "a" = "aa"	Unknown	Barro Colorado Island, Panama canal	Panama
8758 (Restricted)	Compsodes delicatulus	Unknown	Barro Colorado Island, Panama canal	Panama
8759 (Restricted)	Imblattella impar	Unknown	Barro Colorado Island, Panama canal	Panama
8760 (Restricted)	Anaplecta lateralis	Unknown	Barro Colorado Island, Panama canal	Panama
8761 (Restricted)	Nyctibora n.sp. "J"	Unknown	Barro Colorado Island, Panama canal	Panama
8762 (Restricted)	Nyctibora noctivaga	Unknown	Barro Colorado Island, Panama canal	Panama
8763 (Restricted)	Anaplecta asema	Unknown	Barro Colorado Island, Panama canal	Panama
8768 (Restricted)	Euhypnorna grata/E. neograta	Unknown	Barro Colorado Island, Panama canal	Panama
8769 (Restricted)	Epilampra columbiana	Unknown	Barro Colorado Island, Panama canal	Panama
8770 (Restricted)	Riatia fulgida	Unknown	Barro Colorado Island, Panama canal	Panama
8772 (Restricted)	Chromatonotus n.sp. "F"	Unknown	Barro Colorado Island, Panama canal	Panama
8773 (Restricted)	Chromatonotus lamprus	Unknown	Barro Colorado Island, Panama canal	Panama
8777 (Restricted)	Clastospera antica	Unknown	Barro Colorado Island, Panama canal	Panama
8778 (Restricted)	Ocoaxo distans	Unknown	Barro Colorado Island, Panama canal	Panama
8779 (Restricted)	Microsargane vittata	Unknown	Barro Colorado Island, Panama canal	Panama
8780 (Restricted)	Cephisus siccifolius	Froghopper	Barro Colorado Island, Panama canal	Panama
8781 (Restricted)	Zammara calochroma	Unknown	Barro Colorado Island, Panama canal	Panama
8782 (Restricted)	Unknown Insect sp291	None	Barro Colorado Island, Panama canal	Panama
8783 (Restricted)	Taphura hastifera	Unknown	Barro Colorado Island, Panama canal	Panama
8784 (Restricted)	Fidicina mannifera	Unknown	Barro Colorado Island, Panama canal	Panama
8785 (Restricted)	Pacarina signifera	Unknown	Barro Colorado Island, Panama canal	Panama
8786 (Restricted)	Dorisiana sp. nr. Cachla	Unknown	Barro Colorado Island, Panama canal	Panama
8787 (Restricted)	Selymbria ahyetios	Bug	Barro Colorado Island, Panama canal	Panama
8788 (Restricted)	Selymbria pluvialis	Bug	Barro Colorado Island, Panama canal	Panama
8792 (Restricted)	Ladoffa uncata	Unknown	Barro Colorado Island, Panama canal	Panama
8793 (Restricted)	Ladoffa ignota	Unknown	Barro Colorado Island, Panama canal	Panama
8794 (Restricted)	Ladoffa samnionnis	Unknown	Barro Colorado Island, Panama canal	Panama
8795 (Restricted)	Tylozygus fasciatus	Unknown	Barro Colorado Island, Panama canal	Panama
8796 (Restricted)	Plesiommata mollicella	Unknown	Barro Colorado Island, Panama canal	Panama
8797 (Restricted)	Tylozygus geometricus	Unknown	Barro Colorado Island, Panama canal	Panama
8799 (Restricted)	Hortensia similis	Sharpshooter	Barro Colorado Island, Panama canal	Panama
8800 (Restricted)	Coronigoniella formocula	Unknown	Barro Colorado Island, Panama canal	Panama
8801 (Restricted)	Unknown Insect sp276	None	Barro Colorado Island, Panama canal	Panama
8802 (Restricted)	Stephanolla cazapana	Unknown	Barro Colorado Island, Panama canal	Panama
8803 (Restricted)	Acrogonia nigriceps/niggriceps	Leafhopper or Sharpshooter	Barro Colorado Island, Panama canal	Panama
8804 (Restricted)	Diestostemma blantoni	Unknown	Barro Colorado Island, Panama canal	Panama
8807 (Restricted)	Neonirvana scissa	Unknown	Barro Colorado Island, Panama canal	Panama
8808 (Restricted)	Soosiulus salutaris	Bug	Barro Colorado Island, Panama canal	Panama
8810 (Restricted)	Amblyscarta resolubrus	Unknown	Barro Colorado Island, Panama canal	Panama
8811 (Restricted)	Pseudophera sp. Nr. Heterogenea	Unknown	Barro Colorado Island, Panama canal	Panama
8814 (Restricted)	Neococytius duponchel	Unknown	Barro Colorado Island, Panama canal	Panama
8815 (Restricted)	Neococytius medor	Unknown	Barro Colorado Island, Panama canal	Panama
8816 (Restricted)	Manduca albiplaga	White-plagued sphinx	Barro Colorado Island, Panama canal	Panama
8817 (Restricted)	Manduca florestans	Unknown	Barro Colorado Island, Panama canal	Panama
8820 (Restricted)	Protambulyx strigilis	Unknown	Barro Colorado Island, Panama canal	Panama
8821 (Restricted)	Agrius cingulata	Pink spotted hawk-moth	Barro Colorado Island, Panama canal	Panama
8822 (Restricted)	Erinnyis ello	Unknown	Barro Colorado Island, Panama canal	Panama
8823 (Restricted)	Xylophanes pluto	Unknown	Barro Colorado Island, Panama canal	Panama
8824 (Restricted)	Erinnyis domingonis	Unknown	Barro Colorado Island, Panama canal	Panama
8825 (Restricted)	Erinnyis lassauxii	Unknown	Barro Colorado Island, Panama canal	Panama
8826 (Restricted)	Callionima parce	Unknown	Barro Colorado Island, Panama canal	Panama
8827 (Restricted)	Callionima innuus	Unknown	Barro Colorado Island, Panama canal	Panama
8828 (Restricted)	Eumorpha labruscae	Unknown	Barro Colorado Island, Panama canal	Panama
8829 (Restricted)	Eumorpha anchemolus	Unknown	Barro Colorado Island, Panama canal	Panama
8830 (Restricted)	Eumorpha triangulum	Unknown	Barro Colorado Island, Panama canal	Panama
8831 (Restricted)	Eumorpha satellitia	Unknown	Barro Colorado Island, Panama canal	Panama
8832 (Restricted)	Pachylia ficus	Unknown	Barro Colorado Island, Panama canal	Panama
8833 (Restricted)	Pachylioides resumens	Unknown	Barro Colorado Island, Panama canal	Panama
8834 (Restricted)	Pachylia darceta	Unknown	Barro Colorado Island, Panama canal	Panama
8835 (Restricted)	Pseudosphinx tetrio	Unknown	Barro Colorado Island, Panama canal	Panama
8836 (Restricted)	Madoryx pluto	Unknown	Barro Colorado Island, Panama canal	Panama
8837 (Restricted)	Madoryx oiclus	Unknown	Barro Colorado Island, Panama canal	Panama
8838 (Restricted)	Xylophanes chiron	Unknown	Barro Colorado Island, Panama canal	Panama
8839 (Restricted)	Eumorpha capronnieri	Unknown	Barro Colorado Island, Panama canal	Panama
8840 (Restricted)	Xylophanes tyndarus	Unknown	Barro Colorado Island, Panama canal	Panama
8841 (Restricted)	Xylophanes crotonis	Unknown	Barro Colorado Island, Panama canal	Panama
8842 (Restricted)	Perigonia lusca	Unknown	Barro Colorado Island, Panama canal	Panama
8843 (Restricted)	Enyo ocypete	Unknown	Barro Colorado Island, Panama canal	Panama
8844 (Restricted)	Callionima nomius	Unknown	Barro Colorado Island, Panama canal	Panama
8845 (Restricted)	Perigonia ilus	Unknown	Barro Colorado Island, Panama canal	Panama
8846 (Restricted)	Xylophanes anubus o meridianus	Unknown	Barro Colorado Island, Panama canal	Panama
8847 (Restricted)	Oryba achemenides	Unknown	Barro Colorado Island, Panama canal	Panama
8848 (Restricted)	Unknown Insect sp324	None	Barro Colorado Island, Panama canal	Panama
8849 (Restricted)	Xylophanes epaphus	Unknown	Barro Colorado Island, Panama canal	Panama
8850 (Restricted)	Agallia modesta	Unknown	Barro Colorado Island, Panama canal	Panama
8851 (Restricted)	Unknown Insect sp001	None	Barro Colorado Island, Panama canal	Panama
8852 (Restricted)	Unknown Insect sp002	None	Barro Colorado Island, Panama canal	Panama
8853 (Restricted)	Unknown Insect sp003	None	Barro Colorado Island, Panama canal	Panama
8854 (Restricted)	Unknown Insect sp004	None	Barro Colorado Island, Panama canal	Panama
8855 (Restricted)	Unknown Insect sp065	None	Barro Colorado Island, Panama canal	Panama
8856 (Restricted)	Chinaia caprella	Unknown	Barro Colorado Island, Panama canal	Panama
8857 (Restricted)	Unknown Insect sp179	None	Barro Colorado Island, Panama canal	Panama
8858 (Restricted)	Unknown Insect sp180	None	Barro Colorado Island, Panama canal	Panama
8859 (Restricted)	Biza sp. nr. Ava	Unknown	Barro Colorado Island, Panama canal	Panama
8860 (Restricted)	Neonirvana hyalina	Unknown	Barro Colorado Island, Panama canal	Panama
8861 (Restricted)	Krocodona sauridion	Unknown	Barro Colorado Island, Panama canal	Panama
8862 (Restricted)	Unknown Insect sp292	Leafhopper	Barro Colorado Island, Panama canal	Panama
8864 (Restricted)	Unknown Insect sp030	None	Barro Colorado Island, Panama canal	Panama
8865 (Restricted)	Unknown Insect sp031	None	Barro Colorado Island, Panama canal	Panama
8866 (Restricted)	Omegalebra vexillifera	Unknown	Barro Colorado Island, Panama canal	Panama
8867 (Restricted)	Unknown Insect sp278	None	Barro Colorado Island, Panama canal	Panama
8868 (Restricted)	Unknown Insect sp277	None	Barro Colorado Island, Panama canal	Panama
8869 (Restricted)	Unknown Insect sp032	None	Barro Colorado Island, Panama canal	Panama
8870 (Restricted)	Protalebra braziliensis	Unknown	Barro Colorado Island, Panama canal	Panama
8871 (Restricted)	Unknown Insect sp022	None	Barro Colorado Island, Panama canal	Panama
8872 (Restricted)	Unknown Insect sp023	None	Barro Colorado Island, Panama canal	Panama
8873 (Restricted)	Parallaxis guzmani	Unknown	Barro Colorado Island, Panama canal	Panama
8874 (Restricted)	Unknown Insect sp302	None	Barro Colorado Island, Panama canal	Panama
8875 (Restricted)	Alconeura eborea	Unknown	Barro Colorado Island, Panama canal	Panama
8876 (Restricted)	Unknown Insect sp041	None	Barro Colorado Island, Panama canal	Panama
8877 (Restricted)	Parallaxis colorata	Unknown	Barro Colorado Island, Panama canal	Panama
8878 (Restricted)	Typhlocyba minuta	Leafhopper	Barro Colorado Island, Panama canal	Panama
8879 (Restricted)	Unknown Insect sp050	None	Barro Colorado Island, Panama canal	Panama
8880 (Restricted)	Dikraneura marginella	Unknown	Barro Colorado Island, Panama canal	Panama
8881 (Restricted)	Unknown Insect sp059	None	Barro Colorado Island, Panama canal	Panama
8882 (Restricted)	Unknown Insect sp060	None	Barro Colorado Island, Panama canal	Panama
8883 (Restricted)	Unknown Insect sp061	None	Barro Colorado Island, Panama canal	Panama
8884 (Restricted)	Unknown Insect sp062	None	Barro Colorado Island, Panama canal	Panama
8885 (Restricted)	Unknown Insect sp063	None	Barro Colorado Island, Panama canal	Panama
8886 (Restricted)	Unknown Insect sp064	None	Barro Colorado Island, Panama canal	Panama
8887 (Restricted)	Unknown Insect sp005	None	Barro Colorado Island, Panama canal	Panama
8888 (Restricted)	Unknown Insect sp006	None	Barro Colorado Island, Panama canal	Panama
8889 (Restricted)	Unknown Insect sp007	None	Barro Colorado Island, Panama canal	Panama
8890 (Restricted)	Unknown Insect sp008	None	Barro Colorado Island, Panama canal	Panama
8891 (Restricted)	Unknown Insect sp009	None	Barro Colorado Island, Panama canal	Panama
8892 (Restricted)	Unknown Insect sp010	None	Barro Colorado Island, Panama canal	Panama
8893 (Restricted)	Unknown Insect sp011	None	Barro Colorado Island, Panama canal	Panama
8894 (Restricted)	Unknown Insect sp012	None	Barro Colorado Island, Panama canal	Panama
8895 (Restricted)	Unknown Insect sp013	None	Barro Colorado Island, Panama canal	Panama
8896 (Restricted)	Unknown Insect sp014	None	Barro Colorado Island, Panama canal	Panama
8897 (Restricted)	Unknown Insect sp015	None	Barro Colorado Island, Panama canal	Panama
8898 (Restricted)	Unknown Insect sp016	None	Barro Colorado Island, Panama canal	Panama
8899 (Restricted)	Unknown Insect sp017	None	Barro Colorado Island, Panama canal	Panama
[truncated: 574 more rows]
