# Supplementary material for: Improving risk assessments in conservation ecology
Source: Nat Commun. 2019 Jun 27;10:2836. doi: 10.1038/s41467-019-10700-4 (PMC6597725; doi:10.1038/s41467-019-10700-4)
Supplement: Supplementary file 4 — Source Data [file 41467_2019_10700_MOESM4_ESM.zip › GPDD_dataID_mammal.csv]

Data set ID number	Taxon Name	Common Name	Location	Country
44	Apodemus sylvaticus	Wood mouse	Wytham Wood	UK - England
45	Apodemus sylvaticus	Wood mouse	Wytham Wood	UK - England
46	Clethrionomys glareolus	Bank vole	Wytham Wood	UK - England
47	Clethrionomys glareolus	Bank vole	Wytham Wood	UK - England
69	Taxidea taxus	North American badger or American badger	Alberta	Canada
70	Taxidea taxus	North American badger or American badger	British Columbia	Canada
71	Taxidea taxus	North American badger or American badger	Manitoba	Canada
72	Taxidea taxus	North American badger or American badger	Saskatchewan	Canada
73	Taxidea taxus	North American badger or American badger	Canada	Canada
74	Taxidea taxus	North American badger or American badger	California	USA
75	Taxidea taxus	North American badger or American badger	Colorado	USA
76	Taxidea taxus	North American badger or American badger	Idaho	USA
77	Taxidea taxus	North American badger or American badger	Indiana	USA
78	Taxidea taxus	North American badger or American badger	Iowa	USA
79	Taxidea taxus	North American badger or American badger	Kansas	USA
80	Taxidea taxus	North American badger or American badger	Michigan	USA
81	Taxidea taxus	North American badger or American badger	Minnesota	USA
82	Taxidea taxus	North American badger or American badger	Missouri	USA
83	Taxidea taxus	North American badger or American badger	Montana	USA
84	Taxidea taxus	North American badger or American badger	Nebraska	USA
85	Taxidea taxus	North American badger or American badger	Nevada	USA
86	Taxidea taxus	North American badger or American badger	New Mexico	USA
87	Taxidea taxus	North American badger or American badger	North Dakota	USA
88	Taxidea taxus	North American badger or American badger	Ohio	USA
89	Taxidea taxus	North American badger or American badger	Oklahoma	USA
90	Taxidea taxus	North American badger or American badger	Oregon	USA
91	Taxidea taxus	North American badger or American badger	South Dakota	USA
92	Taxidea taxus	North American badger or American badger	Texas	USA
93	Taxidea taxus	North American badger or American badger	Washington (state)	USA
94	Taxidea taxus	North American badger or American badger	Wisconsin	USA
95	Taxidea taxus	North American badger or American badger	Wyoming	USA
96	Taxidea taxus	North American badger or American badger	Canada	Canada
97	Taxidea taxus	North American badger or American badger	USA	USA
98	Ursus americanus	American black bear	Alberta	Canada
99	Ursus americanus	American black bear	British Columbia	Canada
100	Ursus americanus	American black bear	Manitoba	Canada
101	Ursus americanus	American black bear	New Brunswick	Canada
102	Ursus americanus	American black bear	Newfoundland	Canada
103	Ursus americanus	American black bear	Northwest Territories	Canada
104	Ursus americanus	American black bear	Nova Scotia	Canada
105	Ursus americanus	American black bear	Ontario	Canada
106	Ursus americanus	American black bear	Quebec	Canada
107	Ursus americanus	American black bear	Saskatchewan	Canada
108	Ursus americanus	American black bear	Yukon	Canada
109	Ursus americanus	American black bear	Canada	Canada
110	Ursus americanus	American black bear	Arizona	USA
111	Ursus americanus	American black bear	California	USA
112	Ursus americanus	American black bear	Colorado	USA
113	Ursus americanus	American black bear	Idaho	USA
114	Ursus americanus	American black bear	Maine	USA
115	Ursus americanus	American black bear	Michigan	USA
116	Ursus americanus	American black bear	Minnesota	USA
117	Ursus americanus	American black bear	Montana	USA
118	Ursus americanus	American black bear	New Hampshire	USA
119	Ursus americanus	American black bear	New Mexico	USA
120	Ursus americanus	American black bear	New York (state)	USA
121	Ursus americanus	American black bear	North Carolina	USA
122	Ursus americanus	American black bear	Oregon	USA
123	Ursus americanus	American black bear	South Carolina	USA
124	Ursus americanus	American black bear	Tennesee	USA
125	Ursus americanus	American black bear	Utah	USA
126	Ursus americanus	American black bear	Vermont	USA
127	Ursus americanus	American black bear	Virginia	USA
128	Ursus americanus	American black bear	Washington (state)	USA
129	Ursus americanus	American black bear	West Virginia	USA
130	Ursus americanus	American black bear	Wisconsin	USA
131	Ursus americanus	American black bear	Wyoming	USA
132	Ursus americanus	American black bear	USA	USA
133	Ursus americanus	American black bear	Canada and USA	Multiple or International jurisdiction
134	Ursus arctos	Brown bear	Alberta	Canada
135	Ursus arctos	Brown bear	British Columbia	Canada
136	Ursus arctos	Brown bear	Northwest Territories	Canada
137	Ursus arctos	Brown bear	Canada	Canada
138	Ursus maritimus	Polar bear	Northwest Territories	Canada
139	Ursus maritimus	Polar bear	Ontario	Canada
140	Ursus maritimus	Polar bear	Quebec	Canada
141	Ursus maritimus	Polar bear	Canada	Canada
142	Ursus maritimus	Polar bear	Alaska	USA
143	Ursus maritimus	Polar bear	Canada and USA	Multiple or International jurisdiction
144	Castor canadensis	Beaver	Alberta	Canada
145	Castor canadensis	Beaver	British Columbia	Canada
146	Castor canadensis	Beaver	Manitoba	Canada
147	Castor canadensis	Beaver	New Brunswick	Canada
148	Castor canadensis	Beaver	Newfoundland	Canada
149	Castor canadensis	Beaver	Northwest Territories	Canada
150	Castor canadensis	Beaver	Nova Scotia	Canada
151	Castor canadensis	Beaver	Ontario	Canada
152	Castor canadensis	Beaver	Prince Edward Island	Canada
153	Castor canadensis	Beaver	Quebec	Canada
154	Castor canadensis	Beaver	Saskatchewan	Canada
155	Castor canadensis	Beaver	Yukon	Canada
156	Castor canadensis	Beaver	Canada	Canada
157	Castor canadensis	Beaver	Alabama	USA
158	Castor canadensis	Beaver	Alaska	USA
159	Castor canadensis	Beaver	Arkansas	USA
160	Castor canadensis	Beaver	California	USA
161	Castor canadensis	Beaver	Colorado	USA
162	Castor canadensis	Beaver	Connecticut	USA
163	Castor canadensis	Beaver	Georgia	USA
164	Castor canadensis	Beaver	Idaho	USA
165	Castor canadensis	Beaver	Illinois	USA
166	Castor canadensis	Beaver	Indiana	USA
167	Castor canadensis	Beaver	Iowa	USA
168	Castor canadensis	Beaver	Kansas	USA
169	Castor canadensis	Beaver	Kentucky	USA
170	Castor canadensis	Beaver	Louisiana	USA
171	Castor canadensis	Beaver	Maine	USA
172	Castor canadensis	Beaver	Maryland	USA
173	Castor canadensis	Beaver	Massachusetts	USA
174	Castor canadensis	Beaver	Michigan	USA
175	Castor canadensis	Beaver	Minnesota	USA
176	Castor canadensis	Beaver	Mississippi	USA
177	Castor canadensis	Beaver	Missouri	USA
178	Castor canadensis	Beaver	Montana	USA
179	Castor canadensis	Beaver	Nebraska	USA
180	Castor canadensis	Beaver	Nevada	USA
181	Castor canadensis	Beaver	New Hampshire	USA
182	Castor canadensis	Beaver	New Jersey	USA
183	Castor canadensis	Beaver	New Mexico	USA
184	Castor canadensis	Beaver	New York (state)	USA
185	Castor canadensis	Beaver	North Carolina	USA
186	Castor canadensis	Beaver	North Dakota	USA
187	Castor canadensis	Beaver	Ohio	USA
188	Castor canadensis	Beaver	Oklahoma	USA
189	Castor canadensis	Beaver	Pennsylvania	USA
190	Castor canadensis	Beaver	South Dakota	USA
191	Castor canadensis	Beaver	Texas	USA
192	Castor canadensis	Beaver	Utah	USA
193	Castor canadensis	Beaver	Vermont	USA
194	Castor canadensis	Beaver	Virginia	USA
195	Castor canadensis	Beaver	Washington (state)	USA
196	Castor canadensis	Beaver	West Virginia	USA
197	Castor canadensis	Beaver	Wisconsin	USA
198	Castor canadensis	Beaver	Wyoming	USA
199	Castor canadensis	Beaver	USA	USA
200	Castor canadensis	Beaver	Canada and USA	Multiple or International jurisdiction
201	Lynx rufus	Bobcat	British Columbia	Canada
202	Lynx rufus	Bobcat	New Brunswick	Canada
203	Lynx rufus	Bobcat	Nova Scotia	Canada
204	Lynx rufus	Bobcat	Quebec	Canada
205	Lynx rufus	Bobcat	Saskatchewan	Canada
206	Lynx rufus	Bobcat	Canada	Canada
207	Lynx rufus	Bobcat	Arkansas	USA
208	Lynx rufus	Bobcat	California	USA
209	Lynx rufus	Bobcat	Colorado	USA
210	Lynx rufus	Bobcat	Connecticut	USA
211	Lynx rufus	Bobcat	Florida	USA
212	Lynx rufus	Bobcat	Idaho	USA
213	Lynx rufus	Bobcat	Kansas	USA
214	Lynx rufus	Bobcat	Kentucky	USA
215	Lynx rufus	Bobcat	Louisiana	USA
216	Lynx rufus	Bobcat	Maine	USA
217	Lynx rufus	Bobcat	Massachusetts	USA
218	Lynx rufus	Bobcat	Michigan	USA
219	Lynx rufus	Bobcat	Minnesota	USA
220	Lynx rufus	Bobcat	Mississippi	USA
221	Lynx rufus	Bobcat	Missouri	USA
222	Lynx rufus	Bobcat	Montana	USA
223	Lynx rufus	Bobcat	Nebraska	USA
224	Lynx rufus	Bobcat	Nevada	USA
225	Lynx rufus	Bobcat	New Hampshire	USA
226	Lynx rufus	Bobcat	New Mexico	USA
227	Lynx rufus	Bobcat	North Carolina	USA
228	Lynx rufus	Bobcat	North Dakota	USA
229	Lynx rufus	Bobcat	Oklahoma	USA
230	Lynx rufus	Bobcat	Oregon	USA
231	Lynx rufus	Bobcat	Pennsylvania	USA
232	Lynx rufus	Bobcat	South Carolina	USA
233	Lynx rufus	Bobcat	South Dakota	USA
234	Lynx rufus	Bobcat	Tennesee	USA
235	Lynx rufus	Bobcat	Texas	USA
236	Lynx rufus	Bobcat	Virginia	USA
237	Lynx rufus	Bobcat	Washington (state)	USA
238	Lynx rufus	Bobcat	West Virginia	USA
239	Lynx rufus	Bobcat	Wisconsin	USA
240	Lynx rufus	Bobcat	Wyoming	USA
241	Lynx rufus	Bobcat	USA	USA
242	Lynx rufus	Bobcat	Canada and USA	Multiple or International jurisdiction
243	Canis latrans	Coyote or Prarie wolf	Alberta	Canada
244	Canis latrans	Coyote or Prarie wolf	British Columbia	Canada
245	Canis latrans	Coyote or Prarie wolf	Manitoba	Canada
246	Canis latrans	Coyote or Prarie wolf	Northwest Territories	Canada
247	Canis latrans	Coyote or Prarie wolf	Ontario	Canada
248	Canis latrans	Coyote or Prarie wolf	Saskatchewan	Canada
249	Canis latrans	Coyote or Prarie wolf	Yukon	Canada
250	Canis latrans	Coyote or Prarie wolf	Canada	Canada
251	Canis latrans	Coyote or Prarie wolf	Alaska	USA
252	Canis latrans	Coyote or Prarie wolf	Arkansas	USA
253	Canis latrans	Coyote or Prarie wolf	California	USA
254	Canis latrans	Coyote or Prarie wolf	Colorado	USA
255	Canis latrans	Coyote or Prarie wolf	Idaho	USA
256	Canis latrans	Coyote or Prarie wolf	Indiana	USA
257	Canis latrans	Coyote or Prarie wolf	Iowa	USA
258	Canis latrans	Coyote or Prarie wolf	Kansas	USA
259	Canis latrans	Coyote or Prarie wolf	Louisiana	USA
260	Canis latrans	Coyote or Prarie wolf	Maine	USA
261	Canis latrans	Coyote or Prarie wolf	Michigan	USA
262	Canis latrans	Coyote or Prarie wolf	Minnesota	USA
263	Canis latrans	Coyote or Prarie wolf	Missouri	USA
264	Canis latrans	Coyote or Prarie wolf	Montana	USA
265	Canis latrans	Coyote or Prarie wolf	Nebraska	USA
266	Canis latrans	Coyote or Prarie wolf	Nevada	USA
267	Canis latrans	Coyote or Prarie wolf	New Hampshire	USA
268	Canis latrans	Coyote or Prarie wolf	New Jersey	USA
269	Canis latrans	Coyote or Prarie wolf	North Dakota	USA
270	Canis latrans	Coyote or Prarie wolf	Oklahoma	USA
271	Canis latrans	Coyote or Prarie wolf	Oregon	USA
272	Canis latrans	Coyote or Prarie wolf	South Dakota	USA
273	Canis latrans	Coyote or Prarie wolf	Texas	USA
274	Canis latrans	Coyote or Prarie wolf	Washington (state)	USA
275	Canis latrans	Coyote or Prarie wolf	Wisconsin	USA
276	Canis latrans	Coyote or Prarie wolf	Wyoming	USA
277	Canis latrans	Coyote or Prarie wolf	USA	USA
278	Canis latrans	Coyote or Prarie wolf	Canada and USA	Multiple or International jurisdiction
279	Martes pennanti	Fisher or Pekan	Alberta	Canada
280	Martes pennanti	Fisher or Pekan	British Columbia	Canada
281	Martes pennanti	Fisher or Pekan	Manitoba	Canada
282	Martes pennanti	Fisher or Pekan	New Brunswick	Canada
283	Martes pennanti	Fisher or Pekan	Northwest Territories	Canada
284	Martes pennanti	Fisher or Pekan	Ontario	Canada
285	Martes pennanti	Fisher or Pekan	Quebec	Canada
286	Martes pennanti	Fisher or Pekan	Saskatchewan	Canada
287	Martes pennanti	Fisher or Pekan	Yukon	Canada
288	Martes pennanti	Fisher or Pekan	Canada	Canada
289	Martes pennanti	Fisher or Pekan	Maine	USA
290	Martes pennanti	Fisher or Pekan	New Hampshire	USA
291	Martes pennanti	Fisher or Pekan	New York (state)	USA
292	Martes pennanti	Fisher or Pekan	USA	USA
293	Martes pennanti	Fisher or Pekan	Canada and USA	Multiple or International jurisdiction
306	Alopex lagopus	Arctic fox	Alberta	Canada
307	Alopex lagopus	Arctic fox	British Columbia	Canada
308	Alopex lagopus	Arctic fox	Manitoba	Canada
309	Alopex lagopus	Arctic fox	Newfoundland	Canada
310	Alopex lagopus	Arctic fox	Northwest Territories	Canada
311	Alopex lagopus	Arctic fox	Ontario	Canada
312	Alopex lagopus	Arctic fox	Quebec	Canada
313	Alopex lagopus	Arctic fox	Saskatchewan	Canada
314	Alopex lagopus	Arctic fox	Yukon	Canada
315	Alopex lagopus	Arctic fox	Canada	Canada
316	Alopex lagopus	Arctic fox	Alaska	USA
317	Alopex lagopus	Arctic fox	Canada and USA	Multiple or International jurisdiction
318	Urocyon cinereoargenteus	Grey fox	Arkansas	USA
319	Urocyon cinereoargenteus	Grey fox	California	USA
320	Urocyon cinereoargenteus	Grey fox	Georgia	USA
321	Urocyon cinereoargenteus	Grey fox	Indiana	USA
322	Urocyon cinereoargenteus	Grey fox	Iowa	USA
323	Urocyon cinereoargenteus	Grey fox	Kansas	USA
324	Urocyon cinereoargenteus	Grey fox	Kentucky	USA
325	Urocyon cinereoargenteus	Grey fox	Louisiana	USA
326	Urocyon cinereoargenteus	Grey fox	Maryland	USA
327	Urocyon cinereoargenteus	Grey fox	Massachusetts	USA
328	Urocyon cinereoargenteus	Grey fox	Minnesota	USA
329	Urocyon cinereoargenteus	Grey fox	Mississippi	USA
330	Urocyon cinereoargenteus	Grey fox	Nebraska	USA
331	Urocyon cinereoargenteus	Grey fox	Nevada	USA
332	Urocyon cinereoargenteus	Grey fox	New Mexico	USA
333	Urocyon cinereoargenteus	Grey fox	North Carolina	USA
334	Urocyon cinereoargenteus	Grey fox	Ohio	USA
335	Urocyon cinereoargenteus	Grey fox	Oregon	USA
336	Urocyon cinereoargenteus	Grey fox	Pennsylvania	USA
337	Urocyon cinereoargenteus	Grey fox	South Carolina	USA
338	Urocyon cinereoargenteus	Grey fox	South Dakota	USA
339	Urocyon cinereoargenteus	Grey fox	Tennesee	USA
340	Urocyon cinereoargenteus	Grey fox	Texas	USA
341	Urocyon cinereoargenteus	Grey fox	Virginia	USA
342	Urocyon cinereoargenteus	Grey fox	West Virginia	USA
343	Urocyon cinereoargenteus	Grey fox	Wisconsin	USA
344	Urocyon cinereoargenteus	Grey fox	Canada and USA	Multiple or International jurisdiction
345	Vulpes fulva	American red fox	Alberta	Canada
346	Vulpes fulva	American red fox	British Columbia	Canada
347	Vulpes fulva	American red fox	Manitoba	Canada
348	Vulpes fulva	American red fox	New Brunswick	Canada
349	Vulpes fulva	American red fox	Newfoundland	Canada
350	Vulpes fulva	American red fox	Northwest Territories	Canada
351	Vulpes fulva	American red fox	Nova Scotia	Canada
352	Vulpes fulva	American red fox	Ontario	Canada
353	Vulpes fulva	American red fox	Prince Edward Island	Canada
354	Vulpes fulva	American red fox	Quebec	Canada
355	Vulpes fulva	American red fox	Saskatchewan	Canada
356	Vulpes fulva	American red fox	Yukon	Canada
357	Vulpes fulva	American red fox	Canada	Canada
358	Vulpes fulva	American red fox	Alabama	USA
359	Vulpes fulva	American red fox	Alaska	USA
360	Vulpes fulva	American red fox	Arkansas	USA
361	Vulpes fulva	American red fox	California	USA
362	Vulpes fulva	American red fox	Colorado	USA
363	Vulpes fulva	American red fox	Connecticut	USA
364	Vulpes fulva	American red fox	Florida	USA
365	Vulpes fulva	American red fox	Georgia	USA
366	Vulpes fulva	American red fox	Idaho	USA
367	Vulpes fulva	American red fox	Illinois	USA
368	Vulpes fulva	American red fox	Indiana	USA
369	Vulpes fulva	American red fox	Iowa	USA
370	Vulpes fulva	American red fox	Kansas	USA
371	Vulpes fulva	American red fox	Kentucky	USA
372	Vulpes fulva	American red fox	Louisiana	USA
373	Vulpes fulva	American red fox	Maine	USA
374	Vulpes fulva	American red fox	Maryland	USA
375	Vulpes fulva	American red fox	Massachusetts	USA
376	Vulpes fulva	American red fox	Michigan	USA
377	Vulpes fulva	American red fox	Minnesota	USA
378	Vulpes fulva	American red fox	Mississippi	USA
379	Vulpes fulva	American red fox	Missouri	USA
380	Vulpes fulva	American red fox	Montana	USA
381	Vulpes fulva	American red fox	Nebraska	USA
382	Vulpes fulva	American red fox	New Hampshire	USA
383	Vulpes fulva	American red fox	New Jersey	USA
384	Vulpes fulva	American red fox	New Mexico	USA
385	Vulpes fulva	American red fox	New York (state)	USA
386	Vulpes fulva	American red fox	North Carolina	USA
387	Vulpes fulva	American red fox	North Dakota	USA
388	Vulpes fulva	American red fox	Ohio	USA
389	Vulpes fulva	American red fox	Oklahoma	USA
390	Vulpes fulva	American red fox	Oregon	USA
391	Vulpes fulva	American red fox	Pennsylvania	USA
392	Vulpes fulva	American red fox	Rhode Island	USA
393	Vulpes fulva	American red fox	South Carolina	USA
394	Vulpes fulva	American red fox	South Dakota	USA
395	Vulpes fulva	American red fox	Tennesee	USA
396	Vulpes fulva	American red fox	Texas	USA
397	Vulpes fulva	American red fox	Vermont	USA
398	Vulpes fulva	American red fox	Virginia	USA
399	Vulpes fulva	American red fox	Washington (state)	USA
400	Vulpes fulva	American red fox	West Virginia	USA
401	Vulpes fulva	American red fox	Wisconsin	USA
402	Vulpes fulva	American red fox	Wyoming	USA
403	Vulpes fulva	American red fox	USA	USA
404	Vulpes fulva	American red fox	Canada and USA	Multiple or International jurisdiction
405	Lynx canadensis	Canadian lynx	Alberta	Canada
406	Lynx canadensis	Canadian lynx	British Columbia	Canada
407	Lynx canadensis	Canadian lynx	Manitoba	Canada
408	Lynx canadensis	Canadian lynx	Newfoundland	Canada
409	Lynx canadensis	Canadian lynx	Northwest Territories	Canada
410	Lynx canadensis	Canadian lynx	Nova Scotia	Canada
411	Lynx canadensis	Canadian lynx	Ontario	Canada
412	Lynx canadensis	Canadian lynx	Quebec	Canada
413	Lynx canadensis	Canadian lynx	Saskatchewan	Canada
414	Lynx canadensis	Canadian lynx	Yukon	Canada
415	Lynx canadensis	Canadian lynx	Canada	Canada
416	Lynx canadensis	Canadian lynx	Alaska	USA
417	Lynx canadensis	Canadian lynx	Idaho	USA
418	Lynx canadensis	Canadian lynx	Minnesota	USA
419	Lynx canadensis	Canadian lynx	Montana	USA
420	Lynx canadensis	Canadian lynx	New Hampshire	USA
421	Lynx canadensis	Canadian lynx	Washington (state)	USA
422	Lynx canadensis	Canadian lynx	USA	USA
423	Lynx canadensis	Canadian lynx	Canada and USA	Multiple or International jurisdiction
424	Martes americana	American marten	Alaska	USA
425	Martes americana	American marten	California	USA
426	Martes americana	American marten	Colorado	USA
427	Martes americana	American marten	Idaho	USA
428	Martes americana	American marten	Montana	USA
429	Martes americana	American marten	Oregon	USA
430	Martes americana	American marten	Utah	USA
431	Martes americana	American marten	Washington (state)	USA
432	Martes americana	American marten	Wyoming	USA
433	Martes americana	American marten	USA	USA
434	Martes americana	American marten	Canada and USA	Multiple or International jurisdiction
435	Mustela vison	North American mink	Alberta	Canada
436	Mustela vison	North American mink	British Columbia	Canada
437	Mustela vison	North American mink	Manitoba	Canada
438	Mustela vison	North American mink	New Brunswick	Canada
439	Mustela vison	North American mink	Newfoundland	Canada
440	Mustela vison	North American mink	Northwest Territories	Canada
441	Mustela vison	North American mink	Nova Scotia	Canada
442	Mustela vison	North American mink	Ontario	Canada
443	Mustela vison	North American mink	Prince Edward Island	Canada
444	Mustela vison	North American mink	Quebec	Canada
445	Mustela vison	North American mink	Saskatchewan	Canada
446	Mustela vison	North American mink	Yukon	Canada
447	Mustela vison	North American mink	Canada	Canada
448	Mustela vison	North American mink	Alabama	USA
449	Mustela vison	North American mink	Alaska	USA
450	Mustela vison	North American mink	Arkansas	USA
451	Mustela vison	North American mink	California	USA
452	Mustela vison	North American mink	Colorado	USA
453	Mustela vison	North American mink	Connecticut	USA
454	Mustela vison	North American mink	Delaware	USA
455	Mustela vison	North American mink	Florida	USA
456	Mustela vison	North American mink	Georgia	USA
457	Mustela vison	North American mink	Idaho	USA
458	Mustela vison	North American mink	Illinois	USA
459	Mustela vison	North American mink	Indiana	USA
460	Mustela vison	North American mink	Iowa	USA
461	Mustela vison	North American mink	Kansas	USA
462	Mustela vison	North American mink	Kentucky	USA
463	Mustela vison	North American mink	Louisiana	USA
464	Mustela vison	North American mink	Maine	USA
465	Mustela vison	North American mink	Maryland	USA
466	Mustela vison	North American mink	Massachusetts	USA
467	Mustela vison	North American mink	Michigan	USA
468	Mustela vison	North American mink	Minnesota	USA
469	Mustela vison	North American mink	Mississippi	USA
470	Mustela vison	North American mink	Missouri	USA
471	Mustela vison	North American mink	Montana	USA
472	Mustela vison	North American mink	Nebraska	USA
473	Mustela vison	North American mink	Nevada	USA
474	Mustela vison	North American mink	New Hampshire	USA
475	Mustela vison	North American mink	New Mexico	USA
476	Mustela vison	North American mink	New York (state)	USA
477	Mustela vison	North American mink	North Carolina	USA
478	Mustela vison	North American mink	North Dakota	USA
479	Mustela vison	North American mink	Ohio	USA
480	Mustela vison	North American mink	Oklahoma	USA
481	Mustela vison	North American mink	Oregon	USA
482	Mustela vison	North American mink	Pennsylvania	USA
483	Mustela vison	North American mink	Rhode Island	USA
484	Mustela vison	North American mink	South Carolina	USA
485	Mustela vison	North American mink	South Dakota	USA
486	Mustela vison	North American mink	Tennesee	USA
487	Mustela vison	North American mink	Texas	USA
488	Mustela vison	North American mink	Utah	USA
489	Mustela vison	North American mink	Vermont	USA
490	Mustela vison	North American mink	Virginia	USA
491	Mustela vison	North American mink	Washington (state)	USA
492	Mustela vison	North American mink	West Virginia	USA
493	Mustela vison	North American mink	Wisconsin	USA
494	Mustela vison	North American mink	Wyoming	USA
495	Mustela vison	North American mink	USA	USA
496	Mustela vison	North American mink	Canada and USA	Multiple or International jurisdiction
497	Puma concolor	Cougar or Mountain lion	British Columbia	Canada
498	Puma concolor	Cougar or Mountain lion	Canada	Canada
499	Puma concolor	Cougar or Mountain lion	Arizona	USA
500	Puma concolor	Cougar or Mountain lion	Idaho	USA
501	Puma concolor	Cougar or Mountain lion	Nevada	USA
502	Puma concolor	Cougar or Mountain lion	New Mexico	USA
503	Puma concolor	Cougar or Mountain lion	Oregon	USA
504	Puma concolor	Cougar or Mountain lion	USA	USA
505	Puma concolor	Cougar or Mountain lion	Canada and USA	Multiple or International jurisdiction
1314	Vulpes vulpes	European red fox	Norway	Norway
1315	Vulpes vulpes	European red fox	South Norway	Norway
1316	Vulpes vulpes	European red fox	Central Norway	Norway
1317	Vulpes vulpes	European red fox	North Norway	Norway
1318	Vulpes	Fox	Makkovik	Canada
1319	Vulpes	Fox	Hopedale	Canada
1320	Vulpes	Fox	Zoar	Canada
1321	Vulpes	Fox	Nain	Canada
1322	Vulpes	Fox	Okak	Canada
1323	Vulpes	Fox	Ramah	Canada
1324	Vulpes	Fox	Hebron	Canada
1325	Martes americana	American marten	Hopedale	Canada
1326	Martes americana	American marten	Makkovik	Canada
1327	Martes americana	American marten	Zoar	Canada
1328	Martes americana	American marten	Nain	Canada
1329	Martes americana	American marten	Okak	Canada
1330	Martes americana	American marten	Hebron	Canada
1331	Vulpes	Fox	Davis Inlet	Canada
1333	Alopex lagopus	Arctic fox	Ungava District	Canada
1334	Vulpes	Fox	Ungava District	Canada
1335	Alopex lagopus	Arctic fox	Makkovik	Canada
1336	Alopex lagopus	Arctic fox	Hopedale	Canada
1337	Alopex lagopus	Arctic fox	Nain	Canada
1338	Alopex lagopus	Arctic fox	Zoar	Canada
1339	Alopex lagopus	Arctic fox	Okak	Canada
1340	Alopex lagopus	Arctic fox	Hebron	Canada
1341	Alopex lagopus	Arctic fox	Ramah	Canada
1342	Lepus timidus	Mountain hare or Varying hare	Glenrinnes Estate	UK - Scotland
1343	Lepus timidus	Mountain hare or Varying hare	Jock's Hill, Dufftown	UK - Scotland
1348	Oryctolagus cuniculus	European rabbit	Unknown site, "estate a" Yorkshire	UK - England
1349	Oryctolagus cuniculus	European rabbit	Unknown site, "estate a" Norfolk	UK - England
1350	Oryctolagus cuniculus	European rabbit	Unknown site, "estate b" Norfolk	UK - England
1351	Oryctolagus cuniculus	European rabbit	Unknown site	UK - England
1352	Lepus europaeus	Brown hare or European hare	Unknown site, "estate b" Yorkshire	UK - England
1353	Lepus europaeus	Brown hare or European hare	Unknown site, "estate b" Norfolk	UK - England
1354	Lepus timidus	Mountain hare or Varying hare	Unknown site, "estate a", Perthshire	UK - Scotland
1355	Lepus europaeus	Brown hare or European hare	Unknown site	UK - England
1368	Mustela	Weasel	Unknown site, "estate b", Perthshire	UK - Scotland
1369	Mustela	Weasel	New Forest	UK - England
1371	Sciurus vulgaris	European red squirrel	Jakutsk (Yakutsk) fair hunting area	Russian Federation
1375	Sciurus vulgaris	European red squirrel	River Pechora, western, eastern and middle Ural mountain range area.	Russian Federation
1376	Sciurus vulgaris	European red squirrel	Tomsk	Russian Federation
1378	Ursus arctos	Brown bear	Yellowstone National Park and surrounding area	USA
1379	Ursus arctos	Brown bear	Yellowstone National Park and surrounding area	USA
1380	Dipodomys spectabilis	Banner-tailed kangaroo rat	Portal	USA
1381	Dipodomys ordii	Ord's kangaroo rat	Portal	USA
1382	Dipodomys merriami	Merriam's kangaroo rat	Portal	USA
1383	Chaetodipus penicillatus	Desert pocket mouse	Portal	USA
1384	Perognathus flavus	Silky pocket mouse	Portal	USA
1385	Peromyscus eremicus	Cactus mouse	Portal	USA
1386	Peromyscus maniculatus	Deer mouse	Portal	USA
1387	Reithrodontomys megalotis	Western harvest mouse	Portal	USA
1388	Neotoma albigula	White throated woodrat	Portal	USA
1389	Onychomys leucogaster	Northern grasshopper mouse	Portal	USA
1390	Onychomys torridus	Southern grasshopper mouse	Portal	USA
1391	Dipodomys spectabilis	Banner-tailed kangaroo rat	Portal	USA
1392	Dipodomys ordii	Ord's kangaroo rat	Portal	USA
1393	Dipodomys merriami	Merriam's kangaroo rat	Portal	USA
1394	Chaetodipus penicillatus	Desert pocket mouse	Portal	USA
1395	Perognathus flavus	Silky pocket mouse	Portal	USA
1396	Peromyscus eremicus	Cactus mouse	Portal	USA
1397	Peromyscus maniculatus	Deer mouse	Portal	USA
1398	Reithrodontomys megalotis	Western harvest mouse	Portal	USA
1399	Neotoma albigula	White throated woodrat	Portal	USA
1400	Onychomys leucogaster	Northern grasshopper mouse	Portal	USA
1401	Onychomys torridus	Southern grasshopper mouse	Portal	USA
1402	Microtus montanus	Montane vole	Grand Teton National Park	USA
1534	Lepus americanus	Snowshoe hare or American varying hare	Wisconsin	USA
2721	Lepus americanus	Snowshoe hare or American varying hare	USA	USA
2722	Lynx canadensis	Canadian lynx	USA	USA
2740	Halichoerus grypus	Grey seal	Staple, Farne Islands	UK - England
2741	Halichoerus grypus	Grey seal	Brownsman, Farne Islands	UK - England
5014	Lepus timidus	Mountain hare or Varying hare	Jock's Hill, Dufftown	UK - Scotland
5019	Macaca sylvanus	Barbary macaque	Queens Gate	Gibraltar
5020	Macaca sylvanus	Barbary macaque	Middle Hill	Gibraltar
6058	Sciurus carolinensis	American grey squirrel	William B. Umstead State Park	USA
6063	Macaca fuscata	Japanese macaque or Japanese monkey	Mount Takasaki (Takazaki) National Park	Japan
6064	Macaca fuscata	Japanese macaque or Japanese monkey	Mount Takasaki (Takazaki) National Park	Japan
6065	Macaca fuscata	Japanese macaque or Japanese monkey	Aligarh District	India
6066	Macaca fuscata	Japanese macaque or Japanese monkey	Aligarh District	India
6067	Macaca fuscata	Japanese macaque or Japanese monkey	Aligarh District	India
6068	Macaca fuscata	Japanese macaque or Japanese monkey	Koshima Islet, Southern Japan	Japan
6524	Microtus californicus	California vole	Vasser, Hopland Field Station, Northern California	USA
6525	Microtus californicus	California vole	Neiderost, Hopland Field Station, Northern California	USA
6585	Cervus elaphus	Red deer or Red elk	Rhum (Rum), Inner Hebrides	UK - Scotland
6588	Connochaetes taurinus	Blue Wildebeest	Ngorongoro Crater	Tanzania
6589	Connochaetes taurinus	Blue Wildebeest	Ngorongoro Crater	Tanzania
6590	Syncerus caffer	African buffalo, Cape buffalo or Bushcow	Ngorongoro Crater	Tanzania
6591	Syncerus caffer	African buffalo, Cape buffalo or Bushcow	Ngorongoro Crater	Tanzania
6592	Mirounga leonina	Elephant seal	Macquarie Island	Antarctica
6637	Stenella attenuata	Spotted dolphin	Eastern Pacific Ocean	Multiple or International jurisdiction
6659	Tragelaphus strepsiceros	Greater kudu	Pretorius Kop, Kruger National Park	South Africa
6660	Tragelaphus strepsiceros	Greater kudu	Tshokwane, Kruger National Park	South Africa
6668	Clethrionomys rufocanus bedfordiae	Red-backed vole	Hokkaido Island	Japan
6692	Peromyscus maniculatus	Deer mouse	Cascade Mountains	USA
6693	Peromyscus maniculatus	Deer mouse	Cascade Mountains	USA
6694	Peromyscus maniculatus	Deer mouse	Cascade Mountains	USA
6695	Peromyscus maniculatus	Deer mouse	Cascade Mountains	USA
6696	Tamias townsendii	Townsend's chipmunk	Cascade Mountains	USA
6697	Tamias townsendii	Townsend's chipmunk	Cascade Mountains	USA
6698	Microtus oregoni	Oregon vole	Cascade Mountains	USA
6699	Microtus oregoni	Oregon vole	Cascade Mountains	USA
6700	Microtus oregoni	Oregon vole	Cascade Mountains	USA
6701	Microtus oregoni	Oregon vole	Cascade Mountains	USA
6702	Clethrionomys rufocanus bedfordiae	Red-backed vole	Cascade Mountains	USA
6703	Clethrionomys rufocanus bedfordiae	Red-backed vole	Cascade Mountains	USA
6704	Sorex trowbridgii	Trowbridges shrew	Cascade Mountains	USA
6705	Sorex trowbridgii	Trowbridges shrew	Cascade Mountains	USA
6706	Sorex trowbridgii	Trowbridges shrew	Cascade Mountains	USA
6707	Sorex trowbridgii	Trowbridges shrew	Cascade Mountains	USA
6708	Sorex vagrans	Vagrant shrew	Cascade Mountains	USA
6709	Sorex vagrans	Vagrant shrew	Cascade Mountains	USA
6710	Sorex vagrans	Vagrant shrew	Cascade Mountains	USA
6711	Sorex vagrans	Vagrant shrew	Cascade Mountains	USA
6712	Clethrionomys rufocanus bedfordiae	Red-backed vole	Cascade Mountains	USA
6713	Microtus californicus	California vole	Vasser, Hopland Field Station, Northern California	USA
6714	Microtus californicus	California vole	Neiderost, Hopland Field Station, Northern California	USA
6715	Clethrionomys glareolus	Bank vole	Umea	Sweden
6716	Clethrionomys glareolus	Bank vole	Umea	Sweden
6717	Clethrionomys rufocanus	Grey-sided vole, red-grey vole	Umea	Sweden
6718	Clethrionomys rufocanus	Grey-sided vole, red-grey vole	Umea	Sweden
6719	Microtus agrestis	Field vole	Umea	Sweden
6720	Microtus agrestis	Field vole	Umea	Sweden
6721	Marmota flaviventris	Yellow-bellied marmot	Gothic, Gunnison County	USA
6722	Marmota flaviventris	Yellow-bellied marmot	Gothic, Gunnison County	USA
6723	Marmota flaviventris	Yellow-bellied marmot	Gothic, Gunnison County	USA
6724	Marmota flaviventris	Yellow-bellied marmot	Gothic, Gunnison County	USA
6747	Clethrionomys gapperi	Red-backed vole	Lake County	USA
6748	Peromyscus maniculatus	Deer mouse	Lake County	USA
6749	Microtus pennsylvanicus	Meadow vole	Lake County	USA
6750	Tamias striatus	Eastern chipmunk	Lake County	USA
6751	Sorex cinereus	Cinereus shrew	Lake County	USA
6752	Clethrionomys gapperi	Red-backed vole	Heart Lake, Lake County	USA
6753	Peromyscus maniculatus	Deer mouse	Heart Lake, Lake County	USA
6754	Microtus pennsylvanicus	Meadow vole	Heart Lake, Lake County	USA
6755	Clethrionomys gapperi	Red-backed vole	Keeley Creek, Lake County	USA
6756	Peromyscus maniculatus	Deer mouse	Keeley Creek, Lake County	USA
6757	Microtus pennsylvanicus	Meadow vole	Keeley Creek, Lake County	USA
6759	Sorex cinereus	Cinereus shrew	Keeley Creek, Lake County	USA
6760	Zapus hudsonius	Jumping mouse	Keeley Creek, Lake County	USA
6761	Tamias striatus	Eastern chipmunk	Heart Lake, Lake County	USA
6762	Sorex cinereus	Cinereus shrew	Heart Lake, Lake County	USA
6763	Zapus hudsonius	Jumping mouse	Heart Lake, Lake County	USA
6769	Pan troglodytes	Long-haired chimpanzee	Gombe National Park	Tanzania
6770	Stenella attenuata	Spotted dolphin	Eastern Pacific Ocean (West coast of Central America)	Multiple or International jurisdiction
6998	Microtus agrestis	Field vole	Grimso Wildlife Research Area	Sweden
6999	Clethrionomys glareolus	Bank vole	Grimso Wildlife Research Area	Sweden
7000	Lepus timidus	Mountain hare or Varying hare	County of Vasterbotten (part), near Umea	Sweden
7005	Vulpes vulpes	European red fox	County of Vasterbotten (part), near Umea	Sweden
7007	Lepus timidus	Mountain hare or Varying hare	County of Vasterbotten (whole), near Umea	Sweden
7008	Muridae	Voles	County of Vasterbotten (part), near Umea	Sweden
7009	Clethrionomys glareolus	Bank vole	Stromsund	Sweden
7016	Dipodomys	Kangaroo rat	Cave Creek Bajada, Portal, Cochise County	USA
7018	Onychomys	Grasshopper mouse	Cave Creek Bajada, Portal, Cochise County	USA
7019	Dipodomys	Kangaroo rat	Cave Creek Bajada, Portal, Cochise County	USA
7021	Onychomys	Grasshopper mouse	Cave Creek Bajada, Portal, Cochise County	USA
7048	Lynx rufus	Bobcat	Wyoming	USA
7059	Syncerus caffer	African buffalo, Cape buffalo or Bushcow	Serengeti Plains	Tanzania
7060	Connochaetes taurinus	Blue Wildebeest	Serengeti Plains	Tanzania
7061	Phoca groenlandica	Harp seal or Greenland seal	Funk Islands	Canada
7069	Loxodonta africana	African elephant	Lake Manyara National Park	Tanzania
7070	Syncerus caffer	African buffalo, Cape buffalo or Bushcow	Lake Manyara National Park	Tanzania
7071	Hippopotamus amphibius	Hippopotamus	Lake Manyara National Park	Tanzania
7072	Equus burchelli	Burchell's zebra	Lake Manyara National Park	Tanzania
7073	Aepyceros melampus	Impala	Lake Manyara National Park	Tanzania
7074	Diceros bicornis	Black rhinoceros	Lake Manyara National Park	Tanzania
7075	Giraffa camelopardalis	Giraffe	Lake Manyara National Park	Tanzania
7076	Connochaetes taurinus	Blue Wildebeest	Lake Manyara National Park	Tanzania
7077	Kobus ellipsiprymnus	Waterbuck	Lake Manyara National Park	Tanzania
7078	Tragelaphus scriptus	Harnessed Antelope or Bushbuck	Lake Manyara National Park	Tanzania
7079	Redunca redunca	Bohor reedbuck	Lake Manyara National Park	Tanzania
7080	Papio hamadryas	Baboon	Lake Manyara National Park	Tanzania
7081	Phacochoerus aethiopicus	Cape warthog, Somali warthog or Desert warthog	Lake Manyara National Park	Tanzania
7082	Alopex lagopus	Arctic fox	Jamtland County	Sweden
7083	Alopex lagopus	Arctic fox	County of Vasterbotten (whole), near Umea	Sweden
7084	Alopex lagopus	Arctic fox	Norrbotten County	Sweden
7085	Sorex araneus	Common shrew	Newborough Warren	UK - Wales
7086	Cryptotis parva	American least shrew	Newborough Warren	UK - Wales
7087	Apodemus sylvaticus	Wood mouse	Newborough Warren	UK - Wales
7088	Ondatra zibethicus	Muskrat	Isle a la Crosse	Canada
7089	Ondatra zibethicus	Muskrat	Stanley	Canada
7090	Ondatra zibethicus	Muskrat	Athabasca	Canada
7091	Ondatra zibethicus	Muskrat	Pelican Narrows	Canada
7092	Ondatra zibethicus	Muskrat	Meadow Lake	Canada
7093	Ondatra zibethicus	Muskrat	Prince Albert	Canada
7094	Ondatra zibethicus	Muskrat	Cumberland House	Canada
7095	Alopex lagopus	Arctic fox	Kilpisjarvi area	Finland
7096	Muridae	Voles	Kilpisjarvi area	Finland
7097	Rangifer tarandus	Reindeer or Caribou	Hardangervidda Plateau	Norway
7098	Lepus europaeus	Brown hare or European hare	Estate 2, East Anglia	UK - England
7099	Oryctolagus cuniculus	European rabbit	Estate 2, East Anglia	UK - England
7100	Oryctolagus cuniculus	European rabbit	Estate 1, East Anglia	UK - England
7101	Lepus europaeus	Brown hare or European hare	Estate 1, East Anglia	UK - England
7102	Lepus europaeus	Brown hare or European hare	Great Britain	United Kingdom
7103	Lepus europaeus	Brown hare or European hare	Denmark	Denmark
7114	Megaptera novaeangliae	Humpback whale	Carnarvon area	Australia
7115	Arctocephalus pusillus	South African fur seal	South Africa	South Africa
9179	Oryctolagus cuniculus	European rabbit	Northern England	UK - England
9180	Oryctolagus cuniculus	European rabbit	West-Central England	UK - England
9181	Oryctolagus cuniculus	European rabbit	East-Central England	UK - England
9182	Oryctolagus cuniculus	European rabbit	South-East England	UK - England
9183	Oryctolagus cuniculus	European rabbit	Wales	UK - Wales
9184	Oryctolagus cuniculus	European rabbit	South-West England	UK - England
9194	Alopex lagopus	Arctic fox	S. (Sudur) Mulasysla and E. (Austur) Skaftafellssysla	Iceland
9195	Alopex lagopus	Arctic fox	Grytubakkahreppur, Tjorneshreppur, Prestholarhreppur, Saudaneshreppur and Borgarfjardarhreppur. (Five coastal communes)	Iceland
9196	Alopex lagopus	Arctic fox	N. (Nordur) and S. (Sudur) Thingeyjarsysla and N. (Nordur) Mulasysla except areas in Loc 10651. (Inland cummunes)	Iceland
9212	Ovibos moschatus	Muskox	Northeastern Devon Island, Queen Elizabeth Islands.	Canada
9213	Ondatra zibethicus	Muskrat	Northern Department, (Alberta, Saskatchewan, Manitoba, Western Ontario and the Mackenzie River basin in the Northwest Territories.)	Canada
9214	Ondatra zibethicus	Muskrat	Mackenzie River District	Canada
9215	Ondatra zibethicus	Muskrat	Canada	Canada
9216	Ondatra zibethicus	Muskrat	Nova Scotia and New Brunswick	Canada
9217	Ondatra zibethicus	Muskrat	Quebec	Canada
9218	Ondatra zibethicus	Muskrat	Ontario	Canada
9219	Ondatra zibethicus	Muskrat	Manitoba	Canada
9220	Ondatra zibethicus	Muskrat	Saskatchewan	Canada
9221	Ondatra zibethicus	Muskrat	Alberta	Canada
9222	Ondatra zibethicus	Muskrat	Northwest Territories	Canada
9223	Ondatra zibethicus	Muskrat	Middle West Provinces and Northwest Territories	Canada
9224	Ondatra zibethicus	Muskrat	Yukon	Canada
9225	Ondatra zibethicus	Muskrat	British Columbia	Canada
9230	Castor canadensis	Beaver	Fort Colvile, near Kettle Falls	USA
9245	Phoca vitulina	Harbour seal	Wadden Sea coast, North Sea	Multiple or International jurisdiction
9246	Phoca vitulina	Harbour seal	Schleswig Holstein coast	Germany
9247	Phoca vitulina	Harbour seal	Niedersachsen coast	Germany
9248	Phoca vitulina	Harbour seal	Northern Netherlands coast	Netherlands
9249	Phoca vitulina	Harbour seal	Helgoland Island	Germany
9252	Hydrochaerus hydrochaeris	Capybara	Brazilian Amazon	Brazil
9253	Pteronura brasiliensis	Giant otter	Brazilian Amazon, not including state of Mato Grosso	Brazil
9254	Pteronura brasiliensis	Giant otter	Puruvian Amazon	Peru
9255	Lontra longicaudis	River otter or Neotropical otter	Puruvian Amazon	Peru
9287	Lepus timidus	Mountain hare or Varying hare	County of Vasterbotten (part), near Umea	Sweden
9289	Vulpes vulpes	European red fox	County of Vasterbotten (part), near Umea	Sweden
9292	Clethrionomys glareolus	Bank vole	Finnish Lapland	Finland
9293	Microtus oeconomus	Root vole	Finnish Lapland	Finland
9294	Clethrionomys glareolus	Bank vole	Tula Region	Russian Federation
9295	Microtus arvalis	Field vole	Tula Region	Russian Federation
9302	Lepus timidus	Mountain hare or Varying hare	Hallo	Sweden
9355	Halichoerus grypus	Grey seal	Gulf of Finland and Gulf of Riga.	Finland
9356	Apodemus flavicollis	Yellow necked mouse	Grunewalds (Grunewald Forest) West Berlin	Germany
9357	Microtus arvalis	Field vole	Grunewalds (Grunewald Forest) West Berlin	Germany
9358	Rattus norvegicus	Brown rat or Norway rat.	Grunewalds (Grunewald Forest) West Berlin	Germany
9359	Sorex	Shrew	Grunewalds (Grunewald Forest) West Berlin	Germany
9365	Enhydra lutris	Sea otter	Central Californian Coastline	USA
9366	Microtus rossiaemeridionalis	Common vole	Kauhava region, (South Ostrobothnia)	Finland
9367	Clethrionomys glareolus	Bank vole	Kauhava region, (South Ostrobothnia)	Finland
9368	Sorex araneus	Common shrew	Kauhava region, (South Ostrobothnia)	Finland
9370	Lynx canadensis	Canadian lynx	Hudson's Bay Company, West region, (Central British Columbia)	Canada
9371	Lynx canadensis	Canadian lynx	Mackenzie River District	Canada
9372	Lynx canadensis	Canadian lynx	Hudson's Bay Company, Athabasca Basin region, (Northern Alberta, parts of British Columbia, Saskatchewan and Northwest Territories)	Canada
9373	Lynx canadensis	Canadian lynx	Hudson's Bay Company, West Central region, (Central Saskatchewan and parts of Alberta and Manitoba)	Canada
9374	Lynx canadensis	Canadian lynx	Hudson's Bay Company, Upper Saskatchewan region, (Southern Alberta and Saskatchewan)	Canada
9375	Lynx canadensis	Canadian lynx	Hudson's Bay Company, Winnipeg Basin region, (Southern Manitoba and Saskatchewan)	Canada
9376	Lynx canadensis	Canadian lynx	Hudson's Bay Company, North Central region, (Northern Manitoba and North-West Ontario)	Canada
9377	Lynx canadensis	Canadian lynx	Hudson's Bay Company, James Bay region, (Northern Ontario and Western Quebec)	Canada
9378	Lynx canadensis	Canadian lynx	Hudson's Bay Company, Lakes region, (Southern Ontario)	Canada
9379	Lynx canadensis	Canadian lynx	Hudson's Bay Company, Gulf region, (Southern Quebec)	Canada
9383	Mustela erminea	Stoat	Alajoki, (South Ostrobothnia)	Finland
9384	Mustela nivalis nivalis	Least weasel	Alajoki, (South Ostrobothnia)	Finland
9385	Muridae	Voles	Alajoki, (South Ostrobothnia)	Finland
9386	Peromyscus	Mouse	Mont St. Hilaire, Rouville County	Canada
9387	Clethrionomys gapperi	Red-backed vole	Mont St. Hilaire, Rouville County	Canada
9388	Napaeozapus insignis	Woodland jumping mouse	Mont St. Hilaire, Rouville County	Canada
9389	Tamias striatus	Eastern chipmunk	Mont St. Hilaire, Rouville County	Canada
9390	Blarina brevicauda	Northern short-tailed shrew	Mont St. Hilaire, Rouville County	Canada
9391	Canis lupus	Grey wolf or Timber wolf	Bialowieza Primeval Forest (Exploited forests in the Polish part)	Poland
9392	Canis lupus	Grey wolf or Timber wolf	Bialowieza National Park	Poland
9393	Canis lupus	Grey wolf or Timber wolf	Bialowieza Primaeval Forest (Belarussian part)	Belarus
9401	Lynx lynx	Eurasian lynx	Sweden	Sweden
9402	Canis lupus	Grey wolf or Timber wolf	Finland	Finland
9403	Lynx lynx	Eurasian lynx	Finland	Finland
9404	Lynx lynx	Eurasian lynx	Finland	Finland
9405	Lynx lynx	Eurasian lynx	Estonia	Estonia
9406	Lynx lynx	Eurasian lynx	Latvia	Latvia
9407	Lynx lynx	Eurasian lynx	Lithuania	Lithuania
9408	Lynx lynx	Eurasian lynx	Romanian Carpathians	Romania
9409	Syncerus caffer	African buffalo, Cape buffalo or Bushcow	Narok District (includes 6 ranches and the Masai Mara Game Reserve)	Kenya
9410	Taurotragus oryx	Common Eland	Narok District (includes 6 ranches and the Masai Mara Game Reserve)	Kenya
9411	Loxodonta africana	African elephant	Narok District (includes 6 ranches and the Masai Mara Game Reserve)	Kenya
9412	Giraffa camelopardalis	Giraffe	Narok District (includes 6 ranches and the Masai Mara Game Reserve)	Kenya
9413	Gazella granti	Grant's gazelle	Narok District (includes 6 ranches and the Masai Mara Game Reserve)	Kenya
9414	Aepyceros melampus	Impala	Narok District (includes 6 ranches and the Masai Mara Game Reserve)	Kenya
9415	Alcelaphus buselaphus	Kongoni or Coke's hartebeest	Narok District (includes 6 ranches and the Masai Mara Game Reserve)	Kenya
9417	Gazella thomsoni	Thomson's gazelle	Narok District (includes 6 ranches and the Masai Mara Game Reserve)	Kenya
9418	Damaliscus lunatus	Topi	Narok District (includes 6 ranches and the Masai Mara Game Reserve)	Kenya
9419	Kobus ellipsiprymnus	Waterbuck	Narok District (includes 6 ranches and the Masai Mara Game Reserve)	Kenya
9420	Phacochoerus aethiopicus	Cape warthog, Somali warthog or Desert warthog	Narok District (includes 6 ranches and the Masai Mara Game Reserve)	Kenya
9421	Connochaetes taurinus	Blue Wildebeest	Narok District (includes 6 ranches and the Masai Mara Game Reserve)	Kenya
9422	Equus burchelli	Burchell's zebra	Narok District (includes 6 ranches and the Masai Mara Game Reserve)	Kenya
9423	Diceros bicornis	Black rhinoceros	Narok District (includes 6 ranches and the Masai Mara Game Reserve)	Kenya
9424	Panthera leo	Lion	Serengeti Plains	Tanzania
9425	Lycaon pictus	African wild dog	Serengeti National Park & Ngorongoro Conservation Area	Tanzania
9427	Microtus and allied genera	Microtines	Pyttisberget	Sweden
9428	Sus scrofa	Wild boar	Spain	Spain
9429	Sus scrofa	Wild boar	European Russia	Russian Federation
9430	Sus scrofa	Wild boar	Czechoslovakia	Czech Republic and Slovakia
9431	Sus scrofa	Wild boar	Switzerland	Switzerland
9452	Vulpes vulpes	European red fox	Norrbotten and Vasterbotten	Sweden
9453	Vulpes vulpes	European red fox	Norrbotten and Vasterbotten	Sweden
9454	Vulpes vulpes	European red fox	Norrbotten and Vasterbotten	Sweden
9455	Lepus timidus	Mountain hare or Varying hare	Norrbotten and Vasterbotten	Sweden
9456	Lepus timidus	Mountain hare or Varying hare	Norrbotten and Vasterbotten	Sweden
9457	Lepus timidus	Mountain hare or Varying hare	Norrbotten and Vasterbotten	Sweden
9461	Lepus americanus	Snowshoe hare or American varying hare	Lake Alexander	USA
9462	Lepus americanus	Snowshoe hare or American varying hare	Oba	Canada
9463	Lepus americanus	Snowshoe hare or American varying hare	Pocahontas County	USA
9464	Lepus americanus	Snowshoe hare or American varying hare	Cloquet	USA
9483	Lepus americanus	Snowshoe hare or American varying hare	Michigan	USA
9484	Lepus americanus	Snowshoe hare or American varying hare	Minnesota	USA
9485	Lepus americanus	Snowshoe hare or American varying hare	Maine	USA
9486	Lepus americanus	Snowshoe hare or American varying hare	New York (state)	USA
9487	Lepus americanus	Snowshoe hare or American varying hare	Pennsylvania	USA
9488	Lepus americanus	Snowshoe hare or American varying hare	Connecticut	USA
9489	Mustela vison	North American mink	Saskatchewan	Canada
9490	Mustela vison	North American mink	Manitoba	Canada
9491	Ondatra zibethicus	Muskrat	Saskatchewan	Canada
9492	Ondatra zibethicus	Muskrat	Manitoba	Canada
9493	Vulpes	Fox	British Columbia	Canada
9494	Vulpes	Fox	Alberta	Canada
9495	Vulpes	Fox	Saskatchewan	Canada
9496	Vulpes	Fox	Manitoba	Canada
9497	Vulpes	Fox	Ontario	Canada
9498	Vulpes	Fox	New Brunswick	Canada
9499	Vulpes	Fox	Nova Scotia	Canada
9500	Canis latrans	Coyote or Prarie wolf	Saskatchewan	Canada
9501	Canis latrans	Coyote or Prarie wolf	Manitoba	Canada
9502	Canis latrans	Coyote or Prarie wolf	Prairie provinces of Canada	Canada
9503	Martes pennanti	Fisher or Pekan	Manitoba	Canada
9510	Sciurus	Squirrels	Pechoro-Ilych Reserve	Russian Federation
9511	Lepus timidus	Mountain hare or Varying hare	Komi ASSR, (Komi Respublika)	Russian Federation
9512	Lynx lynx	Eurasian lynx	Komi ASSR, (Komi Respublika)	Russian Federation
9513	Sciurus	Squirrels	Torei and Zakamen	Russian Federation
9514	Sciurus	Squirrels	Kaban	Kazakhstan
9515	Lepus timidus	Mountain hare or Varying hare	Gatchina	Russian Federation
9516	Mustela erminea	Stoat	Tatar ASSR (Tartarskaya Respublika)	Russian Federation
9520	Vulpes	Fox	Ungava District	Canada
9692	Meles meles	Eurasian badger	Europe	Multiple or International jurisdiction
9693	Felidae	Cat	Europe	Multiple or International jurisdiction
9694	Mustela erminea	Stoat	Europe	Multiple or International jurisdiction
9695	Martes foina	Beech marten	Europe	Multiple or International jurisdiction
9696	Mustela putorius	Polecat or Fitch	Europe	Multiple or International jurisdiction
9697	Martes zibellina	Russian sable	Europe	Multiple or International jurisdiction
9698	Oryctolagus cuniculus	European rabbit	Europe	Multiple or International jurisdiction
9699	Sciurus	Squirrels	Europe	Multiple or International jurisdiction
9700	Castor canadensis	Beaver	Hudson's Bay Company (North America)	USA
9701	Castor canadensis	Beaver	Hudson's Bay Company (North America)	USA
9702	Martes americana	American marten	Hudson's Bay Company (North America)	USA
9703	Lutra canadensis	North American otter	Hudson's Bay Company (North America)	USA
9704	Lynx canadensis	Canadian lynx	Hudson's Bay Company (North America)	USA
9705	Vulpes	Fox	Hudson's Bay Company (North America)	USA
9706	Gulo gulo	Wolverine	Hudson's Bay Company (North America)	USA
9707	Ursus	Bear	Hudson's Bay Company (North America)	USA
9708	Canis lupus	Grey wolf or Timber wolf	Hudson's Bay Company (North America)	USA
9709	Mustela vison	North American mink	Hudson's Bay Company (North America)	USA
9710	Ondatra zibethicus	Muskrat	Hudson's Bay Company (North America)	USA
9711	Procyon Lotor	Raccoon	Hudson's Bay Company (North America)	USA
9712	Cervus	Elk and deer	Hudson's Bay Company (North America)	USA
9713	Lepus americanus	Snowshoe hare or American varying hare	Hudson's Bay Company (North America)	USA
9714	Martes pennanti	Fisher or Pekan	Hudson's Bay Company (North America)	USA
9716	Castor canadensis	Beaver	Hudson's Bay Company (North America)	USA
9717	Taxidea taxus	North American badger or American badger	Hudson's Bay Company (North America)	USA
9718	Mephitis mephitis	Striped skunk	Hudson's Bay Company (North America)	USA
9719	Otariidae	Sea lions	Hudson's Bay Company (North America)	USA
9720	Callorhinus ursinus	Northern, Pribilof or Alaska fur seal	Hudson's Bay Company (North America)	USA
9721	Castor canadensis	Beaver	Canada and USA	Multiple or International jurisdiction
9722	Ursus	Bear	Canada and USA	Multiple or International jurisdiction
9723	Lutra canadensis	North American otter	Canada and USA	Multiple or International jurisdiction
9724	Martes pennanti	Fisher or Pekan	Canada and USA	Multiple or International jurisdiction
9725	Martes americana	American marten	Canada and USA	Multiple or International jurisdiction
9726	Canis lupus	Grey wolf or Timber wolf	Canada and USA	Multiple or International jurisdiction
9727	Gulo gulo	Wolverine	Canada and USA	Multiple or International jurisdiction
9728	Lynx canadensis	Canadian lynx	Canada and USA	Multiple or International jurisdiction
9729	Mustela vison	North American mink	Canada and USA	Multiple or International jurisdiction
9730	Vulpes fulva	American red fox	Canada and USA	Multiple or International jurisdiction
9731	Procyon Lotor	Raccoon	Canada and USA	Multiple or International jurisdiction
9732	Ondatra zibethicus	Muskrat	Canada and USA	Multiple or International jurisdiction
9733	Cervus elaphus canadensis	American elk or Wapiti	Canada and USA	Multiple or International jurisdiction
9734	Cervidae	North American deer	Canada and USA	Multiple or International jurisdiction
9735	Castor canadensis	Beaver	Canada and USA	Multiple or International jurisdiction
9737	Didelphis virginiana	Virginia opossum	Canada and USA	Multiple or International jurisdiction
9738	Callorhinus ursinus	Northern, Pribilof or Alaska fur seal	Canada and USA	Multiple or International jurisdiction
9739	Mephitis mephitis	Striped skunk	Canada and USA	Multiple or International jurisdiction
9740	Enhydra lutris	Sea otter	Canada and USA	Multiple or International jurisdiction
9741	Lynx rufus	Bobcat	Canada and USA	Multiple or International jurisdiction
9791	Apodemus sylvaticus	Wood mouse	Great Wood, Wytham Woods	UK - England
9792	Clethrionomys glareolus	Bank vole	Great Wood, Wytham Woods	UK - England
9832	Lepus americanus	Snowshoe hare or American varying hare	Hudson's Bay Company (North America)	USA
9833	Myocastor coypus	Nutria or Coypu	East Anglia	UK - England
9834	Myocastor coypus	Nutria or Coypu	East Anglia	UK - England
9841	Martes martes	Pine marten	Varriotunturi fell area, Eastern Itakaira, Eastern Finnish Forest Lapland	Finland
9842	Martes martes	Pine marten	Varriotunturi fell area, Eastern Itakaira, Eastern Finnish Forest Lapland	Finland
9843	Martes martes	Pine marten	Varriotunturi fell area, Eastern Itakaira, Eastern Finnish Forest Lapland	Finland
9844	Vulpes vulpes	European red fox	Varriotunturi fell area, Eastern Itakaira, Eastern Finnish Forest Lapland	Finland
9845	Vulpes vulpes	European red fox	Varriotunturi fell area, Eastern Itakaira, Eastern Finnish Forest Lapland	Finland
9846	Vulpes vulpes	European red fox	Varriotunturi fell area, Eastern Itakaira, Eastern Finnish Forest Lapland	Finland
9847	Vulpes vulpes	European red fox	Varriotunturi fell area, Eastern Itakaira, Eastern Finnish Forest Lapland	Finland
9848	Vulpes vulpes	European red fox	Varriotunturi fell area, Eastern Itakaira, Eastern Finnish Forest Lapland	Finland
9849	Mustela erminea	Stoat	Varriotunturi fell area, Eastern Itakaira, Eastern Finnish Forest Lapland	Finland
9850	Mustela erminea	Stoat	Varriotunturi fell area, Eastern Itakaira, Eastern Finnish Forest Lapland	Finland
9851	Mustela erminea	Stoat	Varriotunturi fell area, Eastern Itakaira, Eastern Finnish Forest Lapland	Finland
9852	Mustela erminea	Stoat	Varriotunturi fell area, Eastern Itakaira, Eastern Finnish Forest Lapland	Finland
9853	Mustela erminea	Stoat	Varriotunturi fell area, Eastern Itakaira, Eastern Finnish Forest Lapland	Finland
9854	Clethrionomys rufocanus	Grey-sided vole, red-grey vole	Kilpisjarvi area	Finland
9889	Dicrostonyx groenlandicus	Collared lemming	Cape Churchill to Tavane	Canada
9890	Vulpes	Fox	Canada	Canada
9891	Vulpes	Fox	Ontario & Quebec	Canada
9892	Vulpes	Fox	Prairie provinces of Canada	Canada
9894	Clethrionomys rufocanus	Grey-sided vole, red-grey vole	Central Kola Peninsula, Kol'skiy Poloustrov	Russian Federation
9895	Lemmus trimucronatus	Brown lemming	Point Barrow	USA
9917	Microtus agrestis	Field vole	Pallasjarvi, Finnish Lapland	Finland
9918	Microtus oeconomus	Root vole	Pallasjarvi, Finnish Lapland	Finland
9919	Clethrionomys rutilus	Northern red-backed vole	Pallasjarvi, Finnish Lapland	Finland
9920	Clethrionomys rufocanus	Grey-sided vole, red-grey vole	Pallasjarvi, Finnish Lapland	Finland
9921	Clethrionomys glareolus	Bank vole	Pallasjarvi, Finnish Lapland	Finland
9923	Microtus	Voles	Kauhava region, (South Ostrobothnia)	Finland
9925	Microtus	Voles	Seinajoki region, (South Ostrobothnia)	Finland
9926	Microtus	Voles	Kauhava region, (South Ostrobothnia)	Finland
9928	Microtus	Voles	Kauhava region and Seinajoki region, (South Ostrobothnia)	Finland
9931	Microtus	Voles	Kauhava region and Seinajoki region, (South Ostrobothnia)	Finland
9934	Erinaceus europaeus	West European hedgehog	Hexton	UK - England
9935	Erinaceus europaeus	West European hedgehog	Damerham	UK - England
9936	Mustela nivalis nivalis	Least weasel	Hexton	UK - England
9937	Mustela nivalis nivalis	Least weasel	Damerham	UK - England
9938	Mustela erminea	Stoat	Hexton	UK - England
9939	Mustela erminea	Stoat	Damerham	UK - England
9940	Oryctolagus cuniculus	European rabbit	Damerham	UK - England
9954	Lemmus trimucronatus	Brown lemming	Point Barrow	USA
9955	Microtus californicus	California vole	Brooks Island, San Francisco Bay	USA
9982	Vulpes vulpes	European red fox	Varriotunturi fell area, Eastern Itakaira, Eastern Finnish Forest Lapland	Finland
9983	Mustela erminea	Stoat	Varriotunturi fell area, Eastern Itakaira, Eastern Finnish Forest Lapland	Finland
9984	Martes martes	Pine marten	Varriotunturi fell area, Eastern Itakaira, Eastern Finnish Forest Lapland	Finland
9985	Mustela rixosa	Pygmy weasel	Varriotunturi fell area, Eastern Itakaira, Eastern Finnish Forest Lapland	Finland
9986	Mastomys natalensis	African rat	Tanzania	Tanzania
9987	Mastomys natalensis	African rat	Tanzania	Tanzania
9995	Tamias minimus	Eastern chipmunk or least chipmunk	Itasca State Park	USA
9996	Spermophilus franklinii	Franklin's ground squirrel	Itasca State Park	USA
9997	Spermophilus tridecemlineatus	Thirteen-line ground squirrel	Itasca State Park	USA
9998	Arvicola terrestris	Water vole	Stuttgart	Germany
9999	Arvicola terrestris	Water vole	Brevine region	Switzerland
10000	Arvicola terrestris	Water vole	Solothurn	Switzerland
10005	Arvicola terrestris	Water vole	Ste Croix	Switzerland
10006	Arvicola terrestris	Water vole	Le Chenit	Switzerland
10007	Arvicola terrestris	Water vole	Le Pont	Switzerland
10008	Arvicola terrestris	Water vole	La Brevine	Switzerland
10009	Arvicola terrestris	Water vole	Bulle	Switzerland
10010	Arvicola terrestris	Water vole	Chateau d'Oex	Switzerland
10011	Arvicola terrestris	Water vole	Rougemont	Switzerland
10012	Arvicola terrestris	Water vole	Arboldswill	Switzerland
10013	Arvicola terrestris	Water vole	Titterten	Switzerland
10014	Lemmus lemmus	Norway lemming	Hardangervidda Plateau	Norway
10015	Neomys fodiens	European shrew, Eurasian shrew or Northern water shrew	East Bank Yenisei/Yenisey River	Russian Federation
10016	Neomys fodiens	European shrew, Eurasian shrew or Northern water shrew	West Bank Yenisei/Yenisey River	Russian Federation
10017	Sorex caecutiens	Laxmann's masked shrew	East Bank Yenisei/Yenisey River	Russian Federation
10018	Sorex caecutiens	Laxmann's masked shrew	West Bank Yenisei/Yenisey River	Russian Federation
10019	Sorex daphaenodon	Siberian large-toothed shrew	West Bank Yenisei/Yenisey River	Russian Federation
10020	Sorex minutus	Pygmy shrew or Lesser shrew	East Bank Yenisei/Yenisey River	Russian Federation
10021	Sorex isodon	Equal-toothed shrew	East Bank Yenisei/Yenisey River	Russian Federation
10022	Sorex isodon	Equal-toothed shrew	West Bank Yenisei/Yenisey River	Russian Federation
10023	Sorex minutus	Pygmy shrew or Lesser shrew	West Bank Yenisei/Yenisey River	Russian Federation
10024	Sorex minutissimus	Asian shrew, least shrew, Siberian shrew	East Bank Yenisei/Yenisey River	Russian Federation
10025	Sorex minutissimus	Asian shrew, least shrew, Siberian shrew	West Bank Yenisei/Yenisey River	Russian Federation
10026	Sorex roboratus	Brown shrew	West Bank Yenisei/Yenisey River	Russian Federation
10027	Sorex tundrensis	Tundra shrew	East Bank Yenisei/Yenisey River	Russian Federation
10028	Sorex tundrensis	Tundra shrew	West Bank Yenisei/Yenisey River	Russian Federation
10031	Mustela ervalis	Kamchatka ermine	Kamchatka Pennisula	Russian Federation
10037	Microtus arvalis	Field vole	Localities within Pictou-Charente	France
10041	Tamiasciurus hudsonicus	Red squirrel	Itasca State Park	USA
10042	Tamias striatus	Eastern chipmunk	Itasca State Park	USA
10044	Clethrionomys glareolus	Bank vole	Serpukhov	Russian Federation
10045	Clethrionomys glareolus	Bank vole	Sotkamo	Finland
10046	Clethrionomys glareolus	Bank vole	Tataria	Russian Federation
10047	Microtus agrestis	Field vole	Sotkamo	Finland
10049	Rangifer tarandus	Reindeer or Caribou	Alakyla	Finland
10050	Rangifer tarandus	Reindeer or Caribou	Muotkatunturi	Finland
10051	Rangifer tarandus	Reindeer or Caribou	Kaldoaivi	Finland
10053	Alopex lagopus	Arctic fox	Sotkamo	Finland
10054	Clethrionomys glareolus	Bank vole	Zvenigorod	Russian Federation
10055	Clethrionomys glareolus	Bank vole	Karelia (Karjala)	Finland
10056	Clethrionomys glareolus	Bank vole	Site 30 Monchegorsk, Kola Peninsula	Russian Federation
10057	Clethrionomys rufocanus	Grey-sided vole, red-grey vole	Site 28 Monchegorsk, Kola Peninsula	Russian Federation
10058	Clethrionomys rufocanus	Grey-sided vole, red-grey vole	Site 30 Monchegorsk, Kola Peninsula	Russian Federation
10059	Microtus oeconomus	Root vole	Site 28 Monchegorsk, Kola Peninsula	Russian Federation
10060	Mustela erminea	Stoat	Brevine region	Switzerland
10066	Apodemus flavicollis	Yellow necked mouse	Boda	Sweden
10067	Sorex araneus	Common shrew	Boda	Sweden
10068	Clethrionomys glareolus	Bank vole	Boda	Sweden
10071	Lepus timidus	Mountain hare or Varying hare	Rindal commune	Norway
10073	Microtus arvalis	Field vole	Konin	Poland
10074	Microtus arvalis	Field vole	Koszalin	Poland
10075	Microtus arvalis	Field vole	Jelenia Gora	Poland
10077	Microtus arvalis	Field vole	Leszno	Poland
10078	Microtus arvalis	Field vole	Opole	Poland
10079	Microtus arvalis	Field vole	Pila	Poland
10080	Microtus arvalis	Field vole	Poznan	Poland
10083	Microtus arvalis	Field vole	Wroclaw	Poland
10085	Martes americana	American marten	Algonquin National Park	Canada
10086	Sorex araneus	Common shrew	East Bank Yenisei/Yenisey River	Russian Federation
10087	Sorex araneus	Common shrew	West Bank Yenisei/Yenisey River	Russian Federation
10088	Lepus timidus	Mountain hare or Varying hare	Pussila Preserves, near Turku	Finland
10089	Lepus timidus	Mountain hare or Varying hare	Shooting Society Tapio, SW Finland	Finland
10090	Clethrionomys glareolus	Bank vole	Gavleborg county	Sweden
10092	Martes americana	American marten	Gavleborg county	Sweden
10093	Lepus timidus	Mountain hare or Varying hare	Gavleborg county	Sweden
10094	Vulpes vulpes	European red fox	Gavleborg county	Sweden
10095	Microtus arvalis	Field vole	Localities within Pictou-Charente	France
10102	Clethrionomys glareolus	Bank vole	Karelia	Russian Federation
10103	Clethrionomys glareolus	Bank vole	Karelia	Russian Federation
10104	Clethrionomys glareolus	Bank vole	Mari (Mari El Republic)	Russian Federation
10105	Clethrionomys glareolus	Bank vole	Mari (Mari El Republic)	Russian Federation
10106	Clethrionomys glareolus	Bank vole	Udmurt (Republic of Udmurtia)	Russian Federation
10108	Mustela	Weasel	Alaska	USA
10109	Lepus timidus	Mountain hare or Varying hare	Yakutia	Russian Federation
10110	Lynx canadensis	Canadian lynx	Komi ASSR, (Komi Respublika)	Russian Federation
10111	Lynx canadensis	Canadian lynx	Yakutia	Russian Federation
10112	Vulpes vulpes	European red fox	Yakutia	Russian Federation
10115	Vulpes	Fox	Hudson's Bay Company (North America)	USA
10117	Microtus agrestis	Field vole	Loppi	Finland
10118	Rangifer tarandus	Reindeer or Caribou	Palojarvi	Finland
10119	Sorex araneus	Common shrew	Kilpisjarvi area	Finland
10121	Lepus americanus	Snowshoe hare or American varying hare	Yakutia	Russian Federation
10122	Canis lupus	Grey wolf or Timber wolf	Yakutia	Russian Federation
10125	Lepus americanus	Snowshoe hare or American varying hare	Canada	Canada
10129	Clethrionomys glareolus	Bank vole	Bialowieza National Park	Poland
10130	Apodemus flavicollis	Yellow necked mouse	Bialowieza National Park	Poland
10131	Gulo gulo	Wolverine	Alaska	USA
10135	Clethrionomys rufocanus bedfordiae	Red-backed vole	Hokkaido Island	Japan
10136	Clethrionomys rufocanus	Grey-sided vole, red-grey vole	Hokkaido, (district 15)	Japan
10137	Clethrionomys rufocanus	Grey-sided vole, red-grey vole	Hokkaido, (district 39)	Japan
10145	Lepus europaeus	Brown hare or European hare	Denmark	Denmark
10146	Ondatra zibethicus	Muskrat	South Saskatchewan, Canada	Canada
10147	Ondatra zibethicus	Muskrat	Middle Saskatchewan, Canada	Canada
10148	Ondatra zibethicus	Muskrat	North Saskatchewan, Canada	Canada
10152	Clethrionomys rufocanus	Grey-sided vole, red-grey vole	Kilpisjarvi area	Finland
10153	Clethrionomys glareolus	Bank vole	Finnish Lapland	Finland
10155	Microtus agrestis	Field vole	Grimso Wildlife Research Area	Sweden
10166	Lynx canadensis	Canadian lynx	Alaska	USA
10167	Clethrionomys glareolus	Bank vole	Tula Region	Russian Federation
20545	Enhydra lutris	Sea otter	Unknown	Unknown
20546	Vulpes fulva	American red fox	Labrador	Canada
20547	Lepus sp01	Hare	Unknown	Unknown
20548	Panthera leo	Lion	Ngorongoro Crater	Tanzania
20549	Lynx canadensis	Canadian lynx	Northern Hudson Bay	Canada
20550	Ovibos moschatus	Muskox	Nunivak Island	USA
20551	Sciurus sp02	Squirrel, Russia	European Russia	Russian Federation
20552	Gulo gulo	Wolverine	Unknown	Unknown
20553	Ursus arctos horribilis	Yellowstone Grizzly Bear	Yellowstone National Park	USA
20554	Diceros bicornis	Black rhinoceros	Ngorongoro Crater	Tanzania
20555	Trichechus manatus latirostris	Florida manatee	Unknown	USA
20557	Eumetopias jubatus	Steller Sea Lion	Akutan/ Cape Morgan	USA
20559	Ovis dalli dalli	Dall Sheep	Sheep Mountain	Canada
20560	Dipodomys merriami	Merriam's kangaroo rat	Cave Creek Bajada	USA
20561	Dipodomys ordii	Ord's kangaroo rat	Cave Creek Bajada	USA
20562	Dipodomys spectabilis	Banner-tailed kangaroo rat	Cave Creek Bajada	USA
20563	Perognathus flavus	Silky pocket mouse	Cave Creek Bajada	USA
20564	Chaetodipus penicillatus	Desert pocket mouse	Cave Creek Bajada	USA
20565	Neotoma albigula	White throated woodrat	Cave Creek Bajada	USA
20566	Onychomys leucogaster	Northern grasshopper mouse	Cave Creek Bajada	USA
20567	Onychomys torridus	Southern grasshopper mouse	Cave Creek Bajada	USA
20568	Peromyscus eremicus	Cactus mouse	Cave Creek Bajada	USA
20570	Reithrodontomys megalotis	Western harvest mouse	Cave Creek Bajada	USA
20573	Mirounga angustirostris	Northern elephant seal	North Pacific Ocean off the coast of California	USA
20574	Ceratotherium simum	White rhino	Whovi Game Park	Zimbabwe
20576	Crocidura russula	White-toothed shrew	Preverenges	Switzerland
20577	Ursus thibetanus	Japanese black bear	Shimokita Peninsula	Japan
20580	Rupicapra rupicapra	Chamois	Swiss National Park	Switzerland
20583	Panthera tigris altaica	Amur tiger	Sikhote-Alin State Biosphere Zapodevnik	Russian Far East
20634	Peromyscus maniculatus	Deer mouse	Algonquin Provincial Park	Canada
20635	Clethrionomys gapperi	Red-backed vole	Algonquin Provincial Park	Canada
20636	Tamias striatus	Eastern chipmunk	Algonquin Provincial Park	Canada
20637	Sorex cinereus	Cinereus shrew	Algonquin Provincial Park	Canada
20638	Tamiasciurus hudsonicus	Red squirrel	Algonquin Provincial Park	Canada
20639	Napaeozapus insignis	Woodland jumping mouse	Algonquin Provincial Park	Canada
20640	Blarina brevicauda	Northern short-tailed shrew	Algonquin Provincial Park	Canada
20641	Glaucomys sabrinus	Northern flying squirrel	Algonquin Provincial Park	Canada
20642	Procyon Lotor	Raccoon	Illionois	USA
20645	Eschrichtius robustus	Gray Whale	North Pacific Ocean off the coast of California	USA
20646	Vulpes macrotis mutica	San Joaquin kit fox	Naval Petroleum Reserves	USA
20647	Oreamnos americanus	Mountain goat	Willmore Wilderness Park	Canada
20648	Elaphurus davidianus	P�re David's deer	Dafeng Milu Reserve, Beijing Milu Park, and translocations	China
20659	Phoca vitulina richardsi	Harbour seal	Washington coastal estuaries	USA
20660	Odocoileus hemionus	Mule deer	Winema National Forest	USA
20670	Rangifer tarandus	Reindeer or Caribou	George River	Canada
