# Supplementary material for: Improving risk assessments in conservation ecology
Source: Nat Commun. 2019 Jun 27;10:2836. doi: 10.1038/s41467-019-10700-4 (PMC6597725; doi:10.1038/s41467-019-10700-4)
Supplement: Supplementary file 4 — Source Data [file 41467_2019_10700_MOESM4_ESM.zip › Simulation_estimation.r]

################
##
## R codes to reproduce the simulation-estimation as well as the data fitting performed in 
## Title: 'Improving risk assessments in conservation ecology' 
## Authors: Ono K, Langangen Ø, and Stenseth NC
## Journal: Nature Communications
## Year: 2019
##
################

############## Guidelines/pre-requisites for running the code below ################
##
## 1. The user is REQUIRED to specify the working directory 'WD' below and need to have the access rights to create folders
## 2. The user needs to check if all packages have been correctly installed
## 3. The code takes a long time to run with the current setting (and requires large memory size and storage space). If you want a simpler/quicker test code, we suggest you change the values of the parameters controling the simulation amount in lines 91-92 below to 'Simul_size=1' and 'Nsim=2'.
##
####################################################################################

#### Cleaning the workspace before launching the code
	rm(list=ls())
	gc()

#### Directories to be used
	### Working directory: The user need to supplement this
	WD <- "C:/GSSM_simulation/"
	if (file.exists(WD) == FALSE) dir.create(WD)
	setwd(WD)
	### Where to save figures
	Path_figs <- paste0(WD, "/plots/")
	if (file.exists(Path_figs) == FALSE) dir.create(Path_figs)
	### Where to save the simulation-estimation results
	Path_save <- paste0(WD, "/Data/")
	if (file.exists(Path_save) == FALSE) dir.create(Path_save)

#### Load required packages for this study
	required_packages <- c("TMB","data.table","ggplot2","reshape","plyr","dplyr","tidyr","matlab","EnvStats","shape", "plotrix", "MASS", "Matrix", "matrixcalc")
	if (!require("easypackages")) install.packages("easypackages")
	easypackages::packages(required_packages)
	devtools::install_github("ropensci/rgpdd")
	library(rgpdd)
	library(TMB)
	library(data.table)
	library(ggplot2)	
	library(reshape)
	library(plyr)
	library(dplyr)
	library(tidyr)
	library(matlab) 	
	library(EnvStats)
	library(shape)
	library(plotrix)
	library(MASS)
	library(Matrix)
	library(matrixcalc)

	compile("gompertztmb.cpp")
	dyn.load(dynlib("gompertztmb"))

######################################
#### Step 1: Simulation-estimation	
######################################

#### GSSM simulation code
	sim_gomp <- function(N = 100, seed = 123, sigma_obs = 0.2, sigma_proc = 0.2, a = 1.4, b = 0.7, y1 = 4) 
	{
		set.seed(seed)
		N <- N
		ytrue <- numeric(length = N)
		ytrue[1] <- y1
		proc_error <- rnorm(N, mean = 0, sd = sigma_proc)
		for(i in 2:N) {
			ytrue[i] <- a + b * ytrue[i-1] + proc_error[i-1]
			}
		x <- seq_len(N)
		y <- rnorm(N, mean = ytrue, sd = sigma_obs)
		Bmsy = exp(1/(b-1)*log(1/(exp(a)*b)))
		Cmsy = Bmsy*(exp(a-a*log(Bmsy)*(1-b)/a) -1)
		Fmsy=Cmsy/Bmsy
		print(Bmsy);print(Cmsy);print(Fmsy)
		return(list(y=y, ytrue=ytrue))
	}

	
	# Standardized i.e. we use CV 
	# Total variance = (CV * equilibrium population)^2 = V(proc) + V(obs)
	# V(proc) and V(obs) defined by a 'ratio' value: ratio = V(obs)/V(proc)
	# Some values of productivity (population growth rate) in the literature:
	# aa = 2.0 for quail bobwhite quail (Hefley et al. 2013) 
	# aa = 0.4 for bird (Dennis et al. 2006) 
	# aa = 0.8 for octopus (Ono et al. 2012)
	# aa = 0.2 for unproductive rockfish (e.g. yelloweye rockfish)
	# aa = 0.6 for an average of 28 groundfish species in the US West coast
	# aa = 0.1 for blue whale (Monnahan et al. 2015) 
	
	Simul_size=50	# Total converged simulation we want. 
	Nsim = 250		# Arbitrary large bounds on total iteration in order to ensure 'Simul_size' converged simulations
    
	Run_sim <- function(Ntime=100, Initial_depletion=1, CV_pop=0.4, aa=0.6, rho=0.7,...)
	{
		RES <- list()
		RES_ts <- list()
		PARAMS <- list()
		BIOMASS <- list()
    
		Eq_pop <- aa/(1-rho)
		Y1 <- Initial_depletion*Eq_pop
		Tot_var = (CV_pop*Eq_pop)^2
		Ratio <- c(seq(0.1, 0.5, length.out=5), 0.75, 1, 2, 4.5, 9)
		Var_obs <- Tot_var*Ratio/(1+Ratio)
		Var_proc <- Tot_var - Var_obs
		Log_sig_obs_all <- log(sqrt(Var_obs))
		Log_sig_proc_all <- log(sqrt(Var_proc))
		
		for (Rep in 1:length(Var_obs))
		{
			
			Log_sig_obs= Log_sig_obs_all[Rep]
			Log_sig_proc= Log_sig_proc_all[Rep]
			
			True_pop <- array(NA, dim=c(Ntime,10,Nsim))		# the second dimnesion holds values for: true, mean, 2.5, 5, 10, 25, 75, 90, 95, 97.5 percentile
			Param <- array(NA, dim=c(4,2,Nsim)) 		
			it=1
			ncount=0
			while (it<Nsim)
			{
				sim = sim_gomp(N = Ntime, seed = it, sigma_obs = exp(Log_sig_obs), sigma_proc =  exp(Log_sig_proc), a = aa, b = rho, y1 = Y1)
				True_pop[,1,it] = exp(sim$ytrue)
				N = length(sim$y)						
				data <- list(y = sim$y)
				parameters <- list(a = aa, b = rho, log_sigma_proc = Log_sig_proc, log_sigma_obs = Log_sig_obs, u = rep(median(sim$y), N))
				obj <- MakeADFun(data, parameters, random = c("u"), DLL = "gompertztmb")
				obj$hessian <- FALSE
				opt <- list()
				opt$message=NA
				opt$convergence=1
				options(warn=-1)
				try(opt <- optim(fn=obj$fn, par=obj$par, maxit=50000))
				if (opt$convergence == 0 & opt$value != Inf & is.null(opt$message))
				{
					std <- NULL
					try(std <- sdreport(obj, bias.correct = TRUE), silent=TRUE)
					if(try(all(is.na(std$sd)==FALSE)) & !is.null(std))
					{
						fixed <- summary(std, "fixed")
						pars <- cbind(true=c(aa, rho, exp(Log_sig_proc), exp(Log_sig_obs)), est = c(unlist(fixed[1:2, "Estimate"]),summary(std, "report")[1:2,3]))
						True_pop[,2,it] <-  summary(std, "report")[-c(1,2), 3]		# the bias corrected version
						True_pop[,3,it] <-  summary(std, "report")[-c(1,2), "Std. Error"]
						Param[,1:2,it] <- pars
						ncount=ncount+1
						rm(std, fixed, pars)
					} else {
					pars <- cbind(true=c(aa, rho, exp(Log_sig_proc), exp(Log_sig_obs)), est = rep(NA, 4))
					True_pop[,2,it] <- rep(NA, length(True_pop[,1,it]))
					True_pop[,3,it] <- rep(NA, length(True_pop[,1,it]))
					Param[,1:2,it] <- pars
					}
				} else {
					pars <- cbind(true=c(aa, rho, exp(Log_sig_proc), exp(Log_sig_obs)), est = rep(NA, 4))
					True_pop[,2,it] <- rep(NA, length(True_pop[,1,it]))
					True_pop[,3,it] <- rep(NA, length(True_pop[,1,it]))
					Param[,1:2,it] <- pars
				}
				
				
				it = it+1
				set.seed(it)
				if(ncount==Simul_size) break
			}
	
			PARAMS[[Rep]] <- Param
			BIOMASS[[Rep]] <- True_pop
		}
    
		### Re-arranging the results and plotting them
		RES1 <- array(unlist(PARAMS), dim=c(dim(PARAMS[[1]]),length(Var_obs)))
		RES1_ts <- array(unlist(BIOMASS), dim=c(dim(BIOMASS[[1]]),length(Var_obs)))
			
		OUT <- list(RES1,RES1_ts)
		return(OUT)	
		
	}
	
	
	aas <- seq(0.1, 2, by=0.4)						# Growth rate
	Ntimes <- c(15,25,50) 							# Time series length
	Initial_depletions <- seq(0.1, 2.0, by=0.2)		# Initial depletion values
	CV_pops <- seq(0.1, 2, 0.2)						# CV in total population variability
	rhos <- seq(0.1, 0.9, by=0.1)					# Density dependence
    
	All_scenario <- expand.grid(Ntime=Ntimes, Initial_depletion=Initial_depletions, CV_pop=CV_pops, rho=rhos, aa=aas)	
		
#### Run all the scenario
	for (ijk in 1:nrow(All_scenario))
	{	
		setwd(WD)
		Ntime=All_scenario[ijk,1];
		Initial_depletion=All_scenario[ijk,2];
		CV_pop=All_scenario[ijk,3];
		rho=All_scenario[ijk,4];
		aa=All_scenario[ijk,5];
		Eq_pop <- aa/(1-rho)
		Y1 <- Initial_depletion*Eq_pop
		Tot_var = (CV_pop*Eq_pop)^2
		Ratio <- c(seq(0.1, 0.5, length.out=5), 0.75, 1, 2, 4.5, 9)
		Var_obs <- Tot_var*Ratio/(1+Ratio)
		Var_proc <- Tot_var - Var_obs
		Log_sig_obs_all <- log(sqrt(Var_obs))
		Log_sig_proc_all <- log(sqrt(Var_proc))
	
		matlab::tic()
		Sim1 <- Run_sim(Ntime=Ntime, Initial_depletion=Initial_depletion, CV_pop=CV_pop, aa=aa, rho=rho)
		matlab::toc()
		save(Sim1, file=paste0(Path_save, "Mu=", aa, "rho=", rho, "Dep=", Initial_depletion, "CV=", CV_pop, "Ntime=", Ntime,  ".Rdata"))	
			
		if (ijk %in% 10 ==0) print(ijk)
	}
    
#### Now loading and grouping results from the above simulation
	ALL_param_RE <- array(NA, dim=c(nrow(All_scenario),4,2,Nsim,10))
	ALL_ts_RE <- array(NA, dim=c(nrow(All_scenario),2,3,Nsim,10))	# first year and last year
	
	for (ijk in 1:nrow(All_scenario))
	{		
		setwd(WD)
		Ntime=All_scenario[ijk,1];
		Initial_depletion=All_scenario[ijk,2];
		CV_pop=All_scenario[ijk,3];
		rho=All_scenario[ijk,4];
		r=aa=All_scenario[ijk,5];
		Eq_pop <- aa/(1-rho)
		Y1 <- Initial_depletion*Eq_pop
		Tot_var = (CV_pop*Eq_pop)^2
		Ratio <- c(seq(0.1, 0.5, length.out=5), 0.75, 1, 2, 4.5, 9)
		Var_obs <- Tot_var*Ratio/(1+Ratio)
		Var_proc <- Tot_var - Var_obs
		Log_sig_obs_all <- log(sqrt(Var_obs))
		Log_sig_proc_all <- log(sqrt(Var_proc))
	
		filename <- paste0(Path_save, "Mu=", aa, "rho=", rho, "Dep=", Initial_depletion, "CV=", CV_pop, "Ntime=", Ntime, ".Rdata")
		if (file.exists(filename)) 
		{
			load(file=filename)	
			RES1 <- Sim1[[1]]
			RES1_ts <- Sim1[[2]]
			
			ALL_param_RE[ijk,,,,] <- RES1				
			ALL_ts_RE[ijk,,,,] <- RES1_ts[c(1,Ntime),1:3,,]				
		}
		if(ijk%%50==0) print(ijk)
	}
		
	
#### Reshaping the saved results array to make it easier to use for the analysis	
	### Information on the GSSM param estimated values
		PARAM_obs <- melt.array(ALL_param_RE[,,2,,], varnames = c("Scenario", "Variable","Iter", "Ratio"))
		PARAM_obs$Variable <- factor(PARAM_obs$Variable, labels=c("Mu", "rho", "sig_proc", "sig_obs"))
		PARAM_obs$Ratio <- factor(PARAM_obs$Ratio, labels=Ratio)		
		PARAM_obs$Initial_dep = rep(All_scenario$Initial_depletion, prod(dim(ALL_param_RE)[-c(1,3)]))
		PARAM_obs$rho = rep(All_scenario$rho, prod(dim(ALL_param_RE)[-c(1,3)]))
		PARAM_obs$CV_pop = rep(All_scenario$CV_pop, prod(dim(ALL_param_RE)[-c(1,3)]))
		PARAM_obs$Ntime = rep(All_scenario$Ntime, prod(dim(ALL_param_RE)[-c(1,3)]))
		PARAM_obs$r = rep(All_scenario$aa, prod(dim(ALL_param_RE)[-c(1,3)]))			
	###	Information on the GSSM param true values used for simulation	
		PARAM_true <- melt.array(ALL_param_RE[,,1,,], varnames = c("Scenario", "Variable","Iter", "Ratio"))
		PARAM_true$Variable <- factor(PARAM_true$Variable, labels=c("Mu", "rho", "sig_proc", "sig_obs"))
		PARAM_true$Ratio <- factor(PARAM_true$Ratio, labels=Ratio)
		PARAM_true$Initial_dep = rep(All_scenario$Initial_depletion, prod(dim(ALL_param_RE)[-c(1,3)]))
		PARAM_true$rho = rep(All_scenario$rho, prod(dim(ALL_param_RE)[-c(1,3)]))
		PARAM_true$CV_pop = rep(All_scenario$CV_pop, prod(dim(ALL_param_RE)[-c(1,3)]))
		PARAM_true$Ntime = rep(All_scenario$Ntime, prod(dim(ALL_param_RE)[-c(1,3)]))
		PARAM_true$r = rep(All_scenario$aa, prod(dim(ALL_param_RE)[-c(1,3)]))
	### Quick check that the dimension match between PARAM_obs and PARAM_true 
		identical(PARAM_obs[,c(1,2,3,4,6,7,8,9,10)],PARAM_true[,c(1,2,3,4,6,7,8,9,10)])
			
	### Adding variables of interest e.g. relative error values for each model parameter 
		PARAM_obs$RE <- (PARAM_obs$value - PARAM_true$value)/PARAM_true$value
			
	### Free some memory allocation 
		rm(PARAM_true)
		gc()
			
	###	Deriving the final data.frame for the GSSM parameter estimates to use for plotting
		ALL_param_RE_keep <- PARAM_obs[!is.na(PARAM_obs$RE), ]
		ALL_param_RE_keep <- as.data.table(ALL_param_RE_keep)
		ALL_param_RE_keep <- ALL_param_RE_keep[,.(MRE=median(RE), Var=var(RE), P01=sum(RE>=0.1)/sum(RE>=-100), P02=sum(RE>=0.2)/sum(RE>=-100), P05=sum(RE>=0.5)/sum(RE>=-100), P_01=sum(RE<= -0.1)/sum(RE>=-100), P_02=sum(RE<= -0.2)/sum(RE>=-100), P_05=sum(RE<= -0.5)/sum(RE>=-100), P1=sum(abs(RE)>= 0.1)/sum(RE>=-100), P2=sum(abs(RE)>= 0.2)/sum(RE>=-100), P5=sum(abs(RE)>= 0.5)/sum(RE>=-100)), by=.(Variable, Ratio, Initial_dep, rho, CV_pop, Ntime, r)]
		head(ALL_param_RE_keep)	
		 			
	### Now doing the same thing but with the population abundance estimate at the start and end of time series
		PARAM_ts_obs <- melt.array(ALL_ts_RE[,,2,,], varnames = c("Scenario", "Biomass","Iter", "Ratio"))
		PARAM_ts_obs$Biomass <- factor(PARAM_ts_obs$Biomass, labels=c("Start", "End"))
		PARAM_ts_obs$Ratio <- factor(PARAM_ts_obs$Ratio, labels=Ratio)		
		PARAM_ts_obs$Initial_dep = rep(All_scenario$Initial_depletion, prod(dim(ALL_ts_RE)[-c(1,3)]))
		PARAM_ts_obs$rho = rep(All_scenario$rho, prod(dim(ALL_ts_RE)[-c(1,3)]))
		PARAM_ts_obs$CV_pop = rep(All_scenario$CV_pop, prod(dim(ALL_ts_RE)[-c(1,3)]))
		PARAM_ts_obs$Ntime = rep(All_scenario$Ntime, prod(dim(ALL_ts_RE)[-c(1,3)]))
		PARAM_ts_obs$r = rep(All_scenario$aa, prod(dim(ALL_ts_RE)[-c(1,3)]))			
	### The true population abundance at the start and end of time series		
		PARAM_ts_true <- melt.array(ALL_ts_RE[,,1,,], varnames = c("Scenario", "Biomass","Iter", "Ratio"))
		PARAM_ts_true$Biomass <- factor(PARAM_ts_true$Biomass, labels=c("Start", "End"))
		PARAM_ts_true$Ratio <- factor(PARAM_ts_true$Ratio, labels=Ratio)
		PARAM_ts_true$Initial_dep = rep(All_scenario$Initial_depletion, prod(dim(ALL_ts_RE)[-c(1,3)]))
		PARAM_ts_true$rho = rep(All_scenario$rho, prod(dim(ALL_ts_RE)[-c(1,3)]))
		PARAM_ts_true$CV_pop = rep(All_scenario$CV_pop, prod(dim(ALL_ts_RE)[-c(1,3)]))
		PARAM_ts_true$Ntime = rep(All_scenario$Ntime, prod(dim(ALL_ts_RE)[-c(1,3)]))
		PARAM_ts_true$r = rep(All_scenario$aa, prod(dim(ALL_ts_RE)[-c(1,3)]))
	### Quick check that the dimension match between PARAM_ts_obs and PARAM_ts_true
		identical(PARAM_ts_obs[,c(1,2,3,4,6,7,8,9,10)],PARAM_ts_true[,c(1,2,3,4,6,7,8,9,10)])

	### Adding variables of interest e.g. relative error values for the starting and ending biomass estimates
		PARAM_ts_obs$ts_RE <- (PARAM_ts_obs$value - PARAM_ts_true$value)/PARAM_ts_true$value
			
	### Free some memory allocation 
		rm(PARAM_ts_true)
		gc()
				
	###	Deriving the final data.frame for the population abundance 
		ALL_ts_RE_keep <- PARAM_ts_obs[!is.na(PARAM_ts_obs$ts_RE), ]
		ALL_ts_RE_keep <- as.data.table(ALL_ts_RE_keep)
		ALL_ts_RE_keep <- ALL_ts_RE_keep[,.(MRE=median(ts_RE), Mean=mean(ts_RE), Var=var(ts_RE), P01=sum(ts_RE>=0.1)/sum(ts_RE>=-Inf), P02=sum(ts_RE>=0.2)/sum(ts_RE>=-Inf), P05=sum(ts_RE>=0.5)/sum(ts_RE>=-Inf), P_01=sum(ts_RE<= -0.1)/sum(ts_RE>=-Inf), P_02=sum(ts_RE<= -0.2)/sum(ts_RE>=-Inf), P_05=sum(ts_RE<= -0.5)/sum(ts_RE>=-Inf), P1=sum(abs(ts_RE)>= 0.1)/sum(ts_RE>=-Inf), P2=sum(abs(ts_RE)>= 0.2)/sum(ts_RE>=-Inf), P5=sum(abs(ts_RE)>= 0.5)/sum(ts_RE>=-Inf), n05=sum(ts_RE >= 0.5), n_05=sum(ts_RE <= -0.5), n5=sum(abs(ts_RE)>= 0.5)), by=.(Biomass, Ratio, Initial_dep, rho, CV_pop, Ntime, r)]
		head(ALL_ts_RE_keep)	
	
	###	Deriving the final data.frame with depletion estimates instead of abundance 
		PARAM_dep_obs <- subset(PARAM_ts_obs, Biomass=="End")
		PARAM_dep_obs$dep_RE <- (1+ subset(PARAM_ts_obs, Biomass=="End")$ts_RE)/(1+ subset(PARAM_ts_obs, Biomass=="Start")$ts_RE) - 1
		ALL_dep_RE_keep <- PARAM_dep_obs[!is.na(PARAM_dep_obs$ts_RE), ]	
		ALL_dep_RE_keep <- as.data.table(ALL_dep_RE_keep)
		ALL_dep_RE_keep <- ALL_dep_RE_keep[,.(MRE=median(dep_RE), Var=var(dep_RE), P01=sum(dep_RE>=0.1)/sum(dep_RE>=-100), P02=sum(dep_RE>=0.2)/sum(dep_RE>=-100), P05=sum(dep_RE>=0.5)/sum(dep_RE>=-100), P_01=sum(dep_RE<= -0.1)/sum(dep_RE>=-100), P_02=sum(dep_RE<= -0.2)/sum(dep_RE>=-100), P_05=sum(dep_RE<= -0.5)/sum(dep_RE>=-100), P1=sum(abs(dep_RE)>= 0.1)/sum(dep_RE>=-100), P2=sum(abs(dep_RE)>= 0.2)/sum(dep_RE>=-100), P5=sum(abs(dep_RE)>= 0.5)/sum(dep_RE>=-100), n05=sum(dep_RE >= 0.5), n_05=sum(dep_RE <= -0.5), n5=sum(abs(dep_RE)>= 0.5)), by=.(Ratio, Initial_dep, rho, CV_pop, Ntime, r)]
		head(ALL_dep_RE_keep)	
	
	###	The risk measure of interest 		
			
		P5_facet <- with(ALL_dep_RE_keep, tapply(P5, list(CV_pop, rho, r, Ntime), mean))
		P5_facet_cat <- ifelse(P5_facet>0.60, 1, ifelse((P5_facet>0.3 & P5_facet<=0.6), 2, 3))
		P05_facet <- with(ALL_dep_RE_keep, tapply(n05, list(CV_pop, rho, r, Ntime), sum))
		P_05_facet <- with(ALL_dep_RE_keep, tapply(n_05, list(CV_pop, rho, r, Ntime), sum))
		P5_facet_sum <- with(ALL_dep_RE_keep, tapply(n5, list(CV_pop, rho, r, Ntime), sum))
		P05_facet_cat <- ifelse(P05_facet>0.60, 1, ifelse((P05_facet>0.3 & P05_facet<=0.6), 2, 3))
		P_05_facet_cat <- ifelse(P_05_facet>0.60, 1, ifelse((P_05_facet>0.3 & P_05_facet<=0.6), 2, 3))
								
	### Model estimate failure 
		failure <- apply(ALL_param_RE[,1,2,,], c(1,3), function(x) 1-min(max(cumsum(!is.na(x))),Simul_size)/(Nsim-length(which(cumsum(!is.na(x)) == max(cumsum(!is.na(x)))))+1))
		fails <- melt.array(failure, varnames = c("Scenario", "Ratio"))
		fails$Ratio <- factor(fails$Ratio, labels=Ratio)
		fails$Initial_dep = rep(All_scenario$Initial_depletion, 10)
		fails$rho = rep(All_scenario$rho, 10)
		fails$CV_pop = rep(All_scenario$CV_pop, 10)
		fails$Ntime = rep(All_scenario$Ntime, 10)
		fails$r = rep(All_scenario$aa, 10)		
		fails <- subset(fails, value<1)
		
        
#### Some figures	
	### Fig S2
		aaa <- subset(fails, subset=c(Ntime %in% c(15,25,50)))
		aaa$r <- factor(aaa$r, labels=c("Very slow \n growing","Slow \n growing","Medium \n growing","Fast \n growing","Very fast \n growing"))
		aaa$Ntime <- factor(aaa$Ntime, labels=c("N=15","N=25","N=50"))				
		ggplot(aaa, aes(y=value, x=factor(rho))) + geom_boxplot() + facet_grid(r ~ Ntime) + theme_bw(base_size = 20) + geom_hline(yintercept =0, linetype = 2)+ coord_cartesian(ylim = c(-3, 5)) + coord_cartesian(ylim = c(0, 1)) +  theme(axis.text.x = element_text(angle = 90, hjust = 1, size=12),axis.text.y = element_text(angle = 0, hjust = 1, size=12)) + xlab(expression(paste("Density dependence (", rho, ")"))) + ylab("Simulation failure rate") 
		ggsave(filename=paste0(Path_figs, "/FigS2.png"), device="png", dpi=450, width = 30, height = 21, units = "cm")
	
	###	Fig S3
		aaa <- subset(ALL_ts_RE_keep, subset=c(Ntime %in% c(15,25,50) &  Biomass=="End"))
		aaa$r <- factor(aaa$r, labels=c("Very slow \n growing","Slow \n growing","Medium \n growing","Fast \n growing","Very fast \n growing"))
		aaa$Ntime <- factor(aaa$Ntime, labels=c("N=15","N=25","N=50"))				
		ggplot(aaa, aes(y=P5, x=factor(rho))) + geom_boxplot() + facet_grid(r ~ Ntime) + theme_bw(base_size = 20) + geom_hline(yintercept =0, linetype = 2)+ coord_cartesian(ylim = c(-3, 5)) + coord_cartesian(ylim = c(0, 1)) +  theme(axis.text.x = element_text(angle = 90, hjust = 1, size=12),axis.text.y = element_text(angle = 0, hjust = 1, size=12)) + xlab(expression(paste("Density dependence (", rho, ")"))) + ylab(bquote(P[">50% bias"])) 
		ggsave(filename=paste0(Path_figs, "/FigS3.png"), device="png", dpi=450, width = 30, height = 21, units = "cm")

	### Fig S4
		aaa <- subset(ALL_param_RE_keep, subset=c(Ntime %in% c(15,25,50) &  Variable=="Mu"))
		aaa$r <- factor(aaa$r, labels=c("Very slow \n growing","Slow \n growing","Medium \n growing","Fast \n growing","Very fast \n growing"))
		aaa$Ntime <- factor(aaa$Ntime, labels=c("N=15","N=25","N=50"))				
		ggplot(aaa, aes(y=MRE, x=factor(rho))) + geom_boxplot() + facet_grid(r ~ Ntime) + theme_bw(base_size = 20) + geom_hline(yintercept =0, linetype = 2)+ coord_cartesian(ylim = c(-3, 5)) + coord_cartesian(ylim = c(-0.5, 3)) +  theme(axis.text.x = element_text(angle = 90, hjust = 1, size=12),axis.text.y = element_text(angle = 0, hjust = 1, size=12)) + xlab(expression(paste("Density dependence (", rho, ")"))) + ylab(bquote("Bias in the estimate of growth (" ~ mu ~ ")")) 
		ggsave(filename=paste0(Path_figs, "/FigS4.png"), device="png", dpi=450, width = 30, height = 21, units = "cm")
	
	### Fig S5
		aaa <- subset(ALL_param_RE_keep, subset=c(Ntime %in% c(15,25,50) &  Variable=="rho"))
		aaa$r <- factor(aaa$r, labels=c("Very slow \n growing","Slow \n growing","Medium \n growing","Fast \n growing","Very fast \n growing"))
		aaa$Ntime <- factor(aaa$Ntime, labels=c("N=15","N=25","N=50"))				
		ggplot(aaa, aes(y=MRE, x=factor(rho))) + geom_boxplot() + facet_grid(r ~ Ntime) + theme_bw(base_size = 20) + geom_hline(yintercept =0, linetype = 2)+ coord_cartesian(ylim = c(-3, 5)) + coord_cartesian(ylim = c(-1.5, 2.5)) +  theme(axis.text.x = element_text(angle = 90, hjust = 1, size=12),axis.text.y = element_text(angle = 0, hjust = 1, size=12)) + xlab(expression(paste("Density dependence (", rho, ")"))) + ylab(bquote("Bias in the estimate of density dependence (" ~ rho ~ ")")) 
		ggsave(filename=paste0(Path_figs, "/FigS5.png"), device="png", dpi=450, width = 30, height = 21, units = "cm")	
				
		

######################################
#### Step 2: Fitting to GPDD data and true parameter back-calculation	
######################################

#### Directories to be used
	### Where to save the GPDD model fit results
	GPDD_dir <- paste0(WD, "/GDPP_results/")
	if (file.exists(GPDD_dir) == FALSE) dir.create(GPDD_dir)
	
#### Compiling TMB model codes
	compile("gompertztmb_example.cpp")
	dyn.load(dynlib("gompertztmb_example"))

#### Individual species chosen (the same as in Knape and de Valpine 2012)
	sp_list <- c(1, 2, 3, 5, 6, 7, 8, 9, 10, 11, 12, 13, 14, 15, 16, 17, 18, 44, 45, 46, 47, 56, 57, 58, 59, 60, 61, 1090, 1093, 1097, 1101, 1102, 1104, 1106, 1109, 1111, 1112, 1115, 1116, 1159, 1160, 1163, 1166, 1170, 1174, 1181, 1185, 1188, 1189, 1207, 1235, 1239, 1314, 1315, 1316, 1317, 1318, 1319, 1320, 1321, 1322, 1323, 1324, 1325, 1327, 1328, 1329, 1331, 1333, 1334, 1336, 1337, 1339, 1340, 1341, 1342, 1343, 1347, 1348, 1349, 1350, 1351, 1352, 1353, 1354, 1355, 1356, 1357, 1358, 1359, 1360, 1361, 1362, 1363, 1364, 1365, 1366, 1367, 1368, 1369, 1377, 1402, 1403, 1405, 1505, 1507, 1508, 1516, 1517, 1522, 1523, 1524, 1526, 1536, 1602, 1612, 1613, 1618, 1626, 1628, 1633, 1660, 1664, 1667, 1669, 1670, 1671, 1674, 1783, 1792, 1826, 1828, 1829, 1830, 1831, 1857, 1858, 1860, 1865, 1866, 1868, 1869, 1870, 1875, 1876, 1877, 1878, 1879, 1880, 1881, 1882, 1883, 1884, 1885, 1886, 1887, 1888, 1889, 1893, 1894, 1927, 1941, 1949, 1964, 1965, 1966, 1968, 1970, 1971, 1973, 1974, 1976, 1978, 1981, 1982, 1983, 1984, 1986, 1987, 1988, 1990, 1991, 1992, 1993, 1994, 1998, 1999, 2003, 2004, 2005, 2006, 2007, 2008, 2009, 2011, 2012, 2013, 2015, 2016, 2017, 2018, 2019, 2020, 2024, 2025, 2026, 2027, 2028, 2031, 2032, 2033, 2034, 2066, 2096, 2097, 2098, 2721, 2722, 2726, 2732, 2733, 2736, 2737, 2757, 2758, 2759, 2771, 2774, 2775, 2778, 2780, 2781, 5019, 5020, 5024, 5026, 5029, 5032, 5033, 5034, 5035, 5036, 5037, 5038, 5039, 5040, 5044, 5045, 5047, 5049, 5054, 5055, 6057, 6059, 6061, 6144, 6522, 6527, 6528, 6529, 6530, 6531, 6532, 6533, 6534, 6535, 6536, 6537, 6538, 6541, 6542, 6547, 6549, 6550, 6552, 6553, 6554, 6555, 6558, 6561, 6564, 6565, 6566, 6567, 6568, 6570, 6571, 6582, 6588, 6589, 6590, 6633, 6634, 6657, 6673, 6674, 6676, 6677, 6678, 6688, 6713, 6714, 6715, 6764, 6765, 6770, 6863, 6864, 6865, 6866, 6867, 6868, 6869, 6870, 6871, 6872, 6873, 6874, 6875, 6876, 6877, 6878, 6879, 6880, 6881, 6882, 6883, 6884, 6885, 6886, 6887, 6888, 6889, 6890, 6891, 6892, 6893, 6894, 6895, 6896, 6897, 6898, 6899, 6900, 6901, 6902, 6903, 6904, 6905, 6906, 6907, 6908, 6909, 6910, 6911, 6912, 6913, 6914, 6915, 6916, 6917, 6918, 6919, 6920, 6921, 6922, 6923, 6924, 6925, 6926, 6927, 6928, 6929, 6930, 6931, 6932, 6933, 6934, 6935, 6936, 6937, 6938, 6939, 6940, 6941, 6942, 6943, 6944, 6945, 6946, 6947, 6948, 6949, 6950, 6951, 6953, 6955, 6956, 6957, 6958, 6959, 6960, 6961, 6962, 6963, 6964, 6965, 6966, 6967, 6968, 6970, 6971, 6972, 6973, 6974, 6975, 6976, 6977, 6978, 6982, 6983, 6985, 6986, 6987, 6989, 6990, 6991, 6992, 6993, 6994, 6995, 6996, 7022, 7025, 7041, 7042, 7048, 7051, 7059, 7060, 7061, 7067, 7088, 7089, 7091, 7092, 7093, 7094, 7096, 7115, 7119, 9185, 9186, 9187, 9188, 9191, 9192, 9200, 9207, 9211, 9232, 9245, 9247, 9270, 9271, 9272, 9273, 9276, 9277, 9279, 9280, 9294, 9308, 9330, 9331, 9339, 9344, 9347, 9355, 9357, 9370, 9371, 9372, 9373, 9374, 9375, 9376, 9377, 9378, 9379, 9381, 9391, 9393, 9395, 9400, 9436, 9437, 9438, 9439, 9440, 9441, 9442, 9443, 9444, 9445, 9446, 9447, 9460, 9463, 9506, 9507, 9513, 9515, 9519, 9641, 9685, 9686, 9688, 9689, 9690, 9691, 9692, 9693, 9694, 9695, 9696, 9698, 9699, 9700, 9701, 9702, 9703, 9704, 9705, 9706, 9707, 9708, 9709, 9710, 9711, 9712, 9713, 9714, 9715, 9717, 9718, 9719, 9720, 9721, 9722, 9723, 9724, 9725, 9726, 9727, 9728, 9729, 9730, 9731, 9732, 9733, 9734, 9736, 9737, 9738, 9739, 9740, 9741, 9793, 9794, 9795, 9796, 9797, 9832, 9835, 9836, 9837, 9855, 9856, 9857, 9858, 9859, 9860, 9861, 9862, 9863, 9864, 9865, 9866, 9867, 9868, 9869, 9870, 9871, 9872, 9873, 9874, 9875, 9876, 9877, 9878, 9879, 9880, 9881, 9882, 9883, 9884, 9885, 9886, 9887, 9888, 9893, 9894, 9896, 9897, 9898, 9899, 9901, 9902, 9903, 9904, 9907, 9947, 9948, 9949, 9950, 9951)

	Mammal_info <- read.csv("GPDD_dataID_mammal.csv", header=TRUE)	
	Mammal_info$Taxa <- "Mammal" 
	Insect_info <- read.csv("GPDD_dataID_insect.csv", header=TRUE)	
	Insect_info$Taxa <- "Insect" 
	Fish_info <- read.csv("GPDD_dataID_fish.csv", header=TRUE)	
	Fish_info$Taxa <- "Fish" 
	Bird_info <- read.csv("GPDD_dataID_bird.csv", header=TRUE)	
	Bird_info$Taxa <- "Bird" 

	All_species_info <- rbind(Mammal_info, Insect_info, Fish_info, Bird_info)
	All_species_info$MainID <- as.numeric(as.character(All_species_info$Data.set.ID.number))
	All_species_info <- All_species_info[which(is.na(All_species_info$MainID) == FALSE),]

#### Load the GPDD database
	head(gpdd_data)
	to_work <- subset(gpdd_data, MainID %in% sp_list)
	to_work <- left_join(to_work, All_species_info, by = "MainID")

#### Run the estimation model
	options(warn=-1)

	for (i in unique(to_work$MainID))
	{
		dat <- subset(to_work, MainID == i)
		dat$SampleYear <- factor(dat$SampleYear, levels=dat$SampleYear[1]:dat$SampleYear[length(dat$SampleYear)])
		dat <- dat %>% complete(SampleYear, nesting(MainID))
		dat$SampleYear <- as.numeric(dat$SampleYear)
		data <- list(n= (dat$SampleYear[length(dat$SampleYear)] - dat$SampleYear[1])+1, y = as.numeric(log(dat$PopulationUntransformed+min(0.1, 0.01*min(subset(dat, PopulationUntransformed>0)$PopulationUntransformed)))))
		input_y <- data$y
		input_y <- replace(input_y, is.na(input_y), mean(input_y, na.rm=T))
		
		parameters1 <- list(a = runif(1, 0, max(input_y)), b = runif(1,-1,1), log_sigma_proc = 0, log_sigma_obs = runif(1,-5,2), u = rep(median(input_y), length(input_y)))
		obj1 <- MakeADFun(data, parameters1, random = c("u"), DLL = "gompertztmb_example")
		obj1$hessian <- FALSE
		opt1 <- list()
		opt1$message=NA
		opt1$value = Inf
		opt1$convergence=1
		opt1$objective=Inf
		options(warn=-1)
		std <- NULL

		count = 1
		while (! (opt1$convergence == 0 & opt1$value != Inf & is.null(opt1$message)&try(all(is.na(std$sd)==FALSE)) & !is.null(std)))
		{
			parameters1 <- list(a = runif(1, 0, max(input_y)), b = runif(1,-1,1), log_sigma_proc = 0, log_sigma_obs = runif(1,-5,2), u = rep(median(input_y), length(input_y)))
			obj1 <- MakeADFun(data, parameters1, random = c("u"), DLL = "gompertztmb_example")
			obj1$hessian <- FALSE
			opt1 <- list()
			opt1$message=NA
			opt1$convergence=1
			options(warn=-1)
			try(opt1 <- optim(par=obj1$par, fn=obj1$fn, maxit=50000), silent=TRUE)
			if (!is.null(opt1$message))
			{
				if (is.na(opt1$message))
				{
					break
				}
			} else {
				try(std <- sdreport(obj1), silent=TRUE)
				count = count + 1
				if (count == 1000) break
			}
		}	
							
		if (!is.null(opt1$message))
		{
			if (is.na(opt1$message))
			{
				to_save <- NA 
			} 
		}	else {
			if (opt1$convergence == 0 & opt1$value != Inf & is.null(opt1$message)&try(all(is.na(std$sd)==FALSE)) & !is.null(std))
			{
				to_save = summary(std)	
			} else { to_save <- NA }
		}
				
		write.table(to_save, file=paste0(GPDD_dir, "/ID_", i, ".txt"), sep="\t")
		
		if(!file.exists(paste0(GPDD_dir, "/Error.txt"))) cat("The below model have errors:", file= paste0(GPDD_dir, "/Error.txt"), sep="\n")
		
		if(length(to_save) == 1) cat(i, file= paste0(GPDD_dir, "/Error.txt"), sep="\n", append=TRUE)
	}

#### Now extract saved results from each taxa and summarize the results
	unique_comb <- to_work[which(!duplicated(to_work$MainID) == TRUE),]
	Birds <- unique_comb[which(unique_comb$Taxa == "Bird"), 'MainID']
	Insects <- unique_comb[which(unique_comb$Taxa == "Insect"), 'MainID']
	Mammals <- unique_comb[which(unique_comb$Taxa == "Mammal"), 'MainID']
	Fish <- unique_comb[which(unique_comb$Taxa == "Fish"), 'MainID']
	Birds_name <- unique_comb[which(unique_comb$Taxa == "Bird"), 'Common.Name']
	Insects_name <- unique_comb[which(unique_comb$Taxa == "Insect"), 'Common.Name']
	Mammals_name <- unique_comb[which(unique_comb$Taxa == "Mammal"), 'Common.Name']
	Fish_name <- unique_comb[which(unique_comb$Taxa == "Fish"), 'Common.Name']
	Birds_name_full <- apply(unique_comb[which(unique_comb$Taxa == "Bird"), 12:15], 1, function(x) paste(x, sep="", collapse="_"))
	Insects_name_full <- apply(unique_comb[which(unique_comb$Taxa == "Insect"), 12:15], 1, function(x) paste(x, sep="", collapse="_"))
	Mammals_name_full <- apply(unique_comb[which(unique_comb$Taxa == "Mammal"), 12:15], 1, function(x) paste(x, sep="", collapse="_"))
	Fish_name_full <- apply(unique_comb[which(unique_comb$Taxa == "Fish"), 12:15], 1, function(x) paste(x, sep="", collapse="_"))

	Birds_param <- c()
	Insects_param <- c()
	Mammals_param <- c()
	Fish_param <- c()
	Birds_init <- c()
	Insects_init <- c()
	Mammals_init <- c()
	Fish_init <- c()
	Birds_end <- c()
	Insects_end <- c()
	Mammals_end <- c()
	Fish_end <- c()
	Birds_dep <- c()
	Insects_dep <- c()
	Mammals_dep <- c()
	Fish_dep <- c()
	Birds_sample <- c()
	Insects_sample <- c()
	Mammals_sample <- c()
	Fish_sample <- c()

	for (i in seq_along(Birds))
	{
		ijk <- Birds[i]
		bbb <- read.table(paste0(GPDD_dir, "/ID_", ijk, ".txt"), skip = 1, sep="\t")
		samp <- length(grep("True_pop", bbb[,1]))
		Birds_param <- rbind(Birds_param, bbb[1:4, 2])
		bbb <- bbb[grep("True_pop", bbb[,1]),2]
		Birds_init <- c(Birds_init, bbb[1])
		Birds_end <- c(Birds_end, bbb[length(bbb)])
		Birds_sample <- c(Birds_sample, samp)
	}
	for (i in seq_along(Insects))
	{
		ijk <- Insects[i]
		bbb <- read.table(paste0(GPDD_dir, "/ID_", ijk, ".txt"), skip = 1, sep="\t")
		samp <- length(grep("True_pop", bbb[,1]))
		Insects_param <- rbind(Insects_param, bbb[1:4, 2])
		bbb <- bbb[grep("True_pop", bbb[,1]),2]
		Insects_init <- c(Insects_init, bbb[1])
		Insects_end <- c(Insects_end, bbb[length(bbb)])
		Insects_sample <- c(Insects_sample, samp)
	}
	for (i in seq_along(Mammals))
	{
		ijk <- Mammals[i]
		bbb <- read.table(paste0(GPDD_dir, "/ID_", ijk, ".txt"), skip = 1, sep="\t")
		samp <- length(grep("True_pop", bbb[,1]))
		Mammals_param <- rbind(Mammals_param, bbb[1:4, 2])
		bbb <- bbb[grep("True_pop", bbb[,1]),2]
		Mammals_init <- c(Mammals_init, bbb[1])
		Mammals_end <- c(Mammals_end, bbb[length(bbb)])
		Mammals_sample <- c(Mammals_sample, samp)
	}
	for (i in seq_along(Fish))
	{
		ijk <- Fish[i]
		bbb <- read.table(paste0(GPDD_dir, "/ID_", ijk, ".txt"), skip = 1, sep="\t")
		samp <- length(grep("True_pop", bbb[,1]))
		Fish_param <- rbind(Fish_param, bbb[1:4, 2])
		bbb <- bbb[grep("True_pop", bbb[,1]),2]
		Fish_init <- c(Fish_init, bbb[1])
		Fish_end <- c(Fish_end, bbb[length(bbb)])
		Fish_sample <- c(Fish_sample, samp)
	}
		
	Birds_dep <- Birds_end/Birds_init
	Insects_dep <- Insects_end/Insects_init
	Mammals_dep <- Mammals_end/Mammals_init
	Fish_dep <- Fish_end/Fish_init

#### Add some parameter estimates
	### Total variance estimated 
		Bird_tot_var <- apply((exp(Birds_param[,3:4]))^2,1,sum)
		Insect_tot_var <- apply((exp(Insects_param[,3:4]))^2,1,sum)
		Mammal_tot_var <- apply((exp(Mammals_param[,3:4]))^2,1,sum)
		Fish_tot_var <- apply((exp(Fish_param[,3:4]))^2,1,sum)
	### CV 
		Bird_cv <- sqrt(Bird_tot_var)/(Birds_param[,1]/(1-Birds_param[,2]))
		Insect_cv <- sqrt(Insect_tot_var)/(Insects_param[,1]/(1-Insects_param[,2]))
		Mammal_cv <- sqrt(Mammal_tot_var)/(Mammals_param[,1]/(1-Mammals_param[,2]))
		Fish_cv <-sqrt(Fish_tot_var)/(Fish_param[,1]/(1-Fish_param[,2]))
	### Variance ratio
		Bird_ratio <- (exp(Birds_param[,3]))^2/(exp(Birds_param[,4]))^2
		Insect_ratio <- (exp(Insects_param[,3]))^2/(exp(Insects_param[,4]))^2
		Mammal_ratio <- (exp(Mammals_param[,3]))^2/(exp(Mammals_param[,4]))^2
		Fish_ratio <- (exp(Fish_param[,3]))^2/(exp(Fish_param[,4]))^2
	### Initial population size 
		Bird_init_dep <- log(Birds_init)/(Birds_param[,1]/(1-Birds_param[,2]))
		Insect_init_dep <- log(Insects_init)/(Insects_param[,1]/(1-Insects_param[,2]))
		Mammal_init_dep <- log(Mammals_init)/(Mammals_param[,1]/(1-Mammals_param[,2]))
		Fish_init_dep <- log(Fish_init)/(Fish_param[,1]/(1-Fish_param[,2]))
	
#### Now divide the analysis by the size of the data
#### 15-20 (roughly the 15 sample size)
#### 21-30 (roughly the 25 sample size)
#### 31-65 (roughly the 50 sample size group)	
	Birds_15 <- which(Birds_sample>=10 & Birds_sample<=20)
	Fish_15 <- which(Fish_sample>=10 & Fish_sample<=20)
	Mammals_15 <- which(Mammals_sample>=10 & Mammals_sample<=20)
	Insects_15 <- which(Insects_sample>=10 & Insects_sample<=20)

	Birds_25 <- which(Birds_sample>=21 & Birds_sample<=30)
	Fish_25 <- which(Fish_sample>=21 & Fish_sample<=30)
	Mammals_25 <- which(Mammals_sample>=21 & Mammals_sample<=30)
	Insects_25 <- which(Insects_sample>=21 & Insects_sample<=30)

	Birds_50 <- which(Birds_sample>=31 & Birds_sample<=65)
	Fish_50 <- which(Fish_sample>=31 & Fish_sample<=65)
	Mammals_50 <- which(Mammals_sample>=31 & Mammals_sample<=65)
	Insects_50 <- which(Insects_sample>=31 & Insects_sample<=65)
	
	Birds_select_list <- list(Birds_15,Birds_25,Birds_50)
	Fish_select_list <- list(Fish_15,Fish_25,Fish_50)
	Mammals_select_list <- list(Mammals_15,Mammals_25,Mammals_50)
	Insects_select_list <- list(Insects_15,Insects_25,Insects_50)

#### Now call the data from the simulation-estimation from Step 1 above
	new_dat <- subset(PARAM_obs, Variable=="sig_obs")
	new_dat$Var_tot_true <- (new_dat$r/(1-new_dat$rho)*new_dat$CV_pop)^2
	new_dat$Var_tot_est <- (new_dat$value)^2+(subset(PARAM_obs, Variable=="sig_proc")$value)^2
	new_dat$Var_proc <- (subset(PARAM_obs, Variable=="sig_proc")$value)^2
	new_dat$Var_obs <- (subset(PARAM_obs, Variable=="sig_obs")$value)^2
	new_dat$ratio_est <- (new_dat$value)^2/(subset(PARAM_obs, Variable=="sig_proc")$value)^2
	new_dat$Eq_pop_est <- subset(PARAM_obs, Variable=="Mu")$value/(1-subset(PARAM_obs, Variable=="rho")$value)
	new_dat$Eq_pop_true <- new_dat$r/(1-new_dat$rho)	
	new_dat$CV_est <- sqrt(new_dat$Var_tot_est)/new_dat$Eq_pop_est	
	new_dat$CV_RE <- (new_dat$CV_est - new_dat$CV_pop)/new_dat$CV_pop
	new_dat$Eq_pop_RE <- (new_dat$Eq_pop_est - new_dat$Eq_pop_true)/new_dat$Eq_pop_true
	new_dat$mu_est <- subset(PARAM_obs, Variable=="Mu")$value
	new_dat$rho_est <- subset(PARAM_obs, Variable=="rho")$value
	new_dat$ratio_est_RE <- (new_dat$ratio_est-as.numeric(as.character(new_dat$Ratio)))/as.numeric(as.character(new_dat$Ratio))
	new_dat$Var_tot_RE <- (new_dat$Var_tot_est - new_dat$Var_tot_true)/new_dat$Var_tot_true
	
	new_dat <- new_dat[!is.na(new_dat$CV_est), ]
	new_dat$CV_cat <- cut(new_dat$CV_est, breaks=c(-0.1, seq(0.2,1.8,by=0.2), Inf))
		
	aaa <- subset(PARAM_ts_obs, Biomass=="Start")
	aaa <- aaa[!is.na(aaa$value), ]

	new_dat$init_dep_est <- log(aaa$value)/new_dat$Eq_pop_est
	new_dat$init_dep_est_cat <- cut(new_dat$init_dep_est, breaks=c(seq(0,2,by=0.05)))
	br <- c(0,0.15,0.25,0.35,0.45,0.625,0.875,1.5,3.25,6.75,10)
	new_dat$ratio_est_cat <- cut(new_dat$ratio_est, breaks=br)
	
	new_dat$mu_est_cat <- cut(new_dat$mu_est, breaks=c(0, seq(0.3, 1.5, by=0.4),100))
	new_dat$rho_est_cat <- cut(new_dat$rho_est, breaks=c(-1, seq(0.15, 0.85, by=0.1), 1.1))	
	new_dat$rho_est_cat_new <- factor(new_dat$rho_est_cat, labels=c(seq(0.1,0.9,by=0.1)))	
	new_dat$CV_cat_new <- factor(new_dat$CV_cat, labels=seq(0.1,2,by=0.2))
	
#### Figures 
	### Figure 2 + S6 and S7
		titres <- c("Short time series (N=15)", "Medium time series (N=25)", "Long time series (N=50)")
		short_titres <- c("Short","Medium","Long")
			
		for (i in 1:3)
		{
			tiff(paste0(Path_figs,"/Figure2",i,".png"), height = 25, width = 18, units = "cm", compression = "lzw", res = 450)			
			birds_selected <- Birds_select_list[[i]]
			fish_selected <- Fish_select_list[[i]]
			mammals_selected <- Mammals_select_list[[i]]
			insects_selected <- Insects_select_list[[i]]
			
			All_params <- as.data.frame(rbind(Birds_param[birds_selected,], Insects_param[insects_selected,], Mammals_param[mammals_selected,], Fish_param[fish_selected,]))
			colnames(All_params) <- c("Mu", "rho", "log_proc_sig", "log_obs_sig")
			All_params$name <- c(as.vector(Birds_name)[birds_selected], as.vector(Insects_name)[insects_selected], as.vector(Mammals_name)[mammals_selected], as.vector(Fish_name)[fish_selected])
			All_params$fullname <- c(as.vector(Birds_name_full)[birds_selected], as.vector(Insects_name_full)[insects_selected], as.vector(Mammals_name_full)[mammals_selected], as.vector(Fish_name_full)[fish_selected])
			All_params$species <- c(rep("Bird", nrow(Birds_param[birds_selected,])), rep("Insect", nrow(Insects_param[insects_selected,])), rep("Mammal", nrow(Mammals_param[mammals_selected,])), rep("Fish", nrow(Fish_param[fish_selected,])))
			All_params$cv <- c(Bird_cv[birds_selected], Insect_cv[insects_selected], Mammal_cv[mammals_selected], Fish_cv[fish_selected])
			All_params$mu_cut <- cut(All_params$Mu, c(0, seq(0.3, 1.5, by=0.4), 100))
			All_params$rho_cut <- cut(All_params$rho, c(-1, seq(0.15, 0.85, by=0.1), 1.1))
			All_params$CV_cut <- cut(All_params$cv, c(-0.1, seq(0.2,1.8,by=0.2), Inf))
			All_params$proc_var <- exp(2*All_params$log_proc_sig)
			br <- c(0,0.15,0.25,0.35,0.45,0.625,0.875,1.5,3.25,6.75,10)
			All_params$proc_var_cat <- cut(All_params$proc_var, breaks=br)
			All_params$obs_var <- exp(2*All_params$log_obs_sig)
			br <- c(0,0.15,0.25,0.35,0.45,0.625,0.875,1.5,3.25,6.75,10)
			All_params$obs_var_cat <- cut(All_params$obs_var, breaks=br)
			br <- c(0,0.15,0.25,0.35,0.45,0.625,0.875,1.5,3.25,6.75,1e20)
			All_params$ratio <- All_params$obs_var/All_params$proc_var
			All_params$ratio_cat <- cut(All_params$ratio, breaks=br)
			All_params$ratio_cat <- as.factor(All_params$ratio)
			All_params$ratio_cat <- factor(All_params$ratio_cat, labels=c(levels(All_params$ratio_cat)[-10], "(6.75,10]"))
			All_params$color <- factor(as.factor(All_params$species), labels=c("#E69F00", "#009E73", "#F0E442", "#0072B2"))
			COLS <- c("purple", "grey50", "blue", "yellow")
			All_params$color <- factor(as.factor(All_params$species), labels=COLS)
			
			Productivity <- c("Very slow", "Slow", "Medium", "Fast", "Very fast")
			par(mfrow=c(3,2), mar=c(2,2,3,2), oma=c(3,3,3,0), cex.lab=1.4, cex.axis=1.3, cex.main=1.4)
			for (ii in seq_along(levels(All_params$mu_cut)))
			{				
				Risk_facet <- P5_facet_cat

				dat <- subset(All_params, subset=c(mu_cut==levels(All_params$mu_cut)[ii] & cv<=2 & rho>0& cv>0 & rho<1 & ratio>0))
				dat$ID <- 1:nrow(dat)
				if (length(unique(c(Risk_facet[,,ii,i])))==3) image(c(0,seq(0.2,1.8,by=0.2),2),c(0,seq(0.2,0.8,by=0.1),1),Risk_facet[,,ii,i], col=c(rgb(213/255,54/255,0),"orange",rgb(0,158/255,115/255)), xlim=c(0,2), ylim=c(0,1), main=paste0(Productivity[ii], " growing ", "(", nrow(dat), " species)"))
				if (length(unique(c(Risk_facet[,,ii,i])))==2) image(c(0,seq(0.2,1.8,by=0.2),2),c(0,seq(0.2,0.8,by=0.1),1),Risk_facet[,,ii,i], col=c("orange",rgb(0,158/255,115/255)), xlim=c(0,2), ylim=c(0,1), main=paste0(Productivity[ii], " growing ", "(", nrow(dat), " species)"))
				if (length(unique(c(Risk_facet[,,ii,i])))==1) image(c(0,seq(0.2,1.8,by=0.2),2),c(0,seq(0.2,0.8,by=0.1),1),Risk_facet[,,ii,i], col=c(rgb(0,158/255,115/255)), xlim=c(0,2), ylim=c(0,1), main=paste0(Productivity[ii], " growing ", "(", nrow(dat), " species)"))
				points(dat$cv, dat$rho, col=as.character(dat$color), pch=16, cex=1.3)	
				text(-0.1, 1.08, letters[ii], xpd=NA, font=2, cex=1.7)
				
				for (obs in 1:nrow(dat))
				{
					subdat <- subset(new_dat, subset=c(Ntime == c(15,25,50)[i] & mu_est_cat == levels(new_dat$mu_est_cat)[ii] & rho_est_cat == (dat$rho_cut)[obs] & CV_cat == (dat$CV_cut)[obs]))
					centroid_x <- mean(subdat$CV_pop)
					centroid_y <- mean(subdat$rho)
					distance <- dist(data.frame(rbind(c(dat$cv[obs], dat$rho[obs]), c(centroid_x, centroid_y))))
					library(shape)
					Arrows(x0=dat$cv[obs], y0=dat$rho[obs], x1=centroid_x, y1=centroid_y, col=as.character(dat$color)[obs], lwd=1.3, arr.type = "curved", arr.length=0.2)
					if (ii == 5 & obs %in% dat$ID[which(dat$name == "Muskrat")]) Arrows(x0=dat$cv[obs], y0=dat$rho[obs], x1=centroid_x, y1=centroid_y, col=as.character(dat$color)[obs], lwd=3.4, arr.type = "curved", arr.length=0.2)
				}

				green_zone <- which(P5_facet_cat[,,ii,i] == 3)
				orange_zone <- which(P5_facet_cat[,,ii,i] == 2)
				red_zone <- which(P5_facet_cat[,,ii,i] == 1)
				green_prop <- c(sum(P05_facet[,,ii,i][green_zone]), sum(P_05_facet[,,ii,i][green_zone]))
				orange_prop <- c(sum(P05_facet[,,ii,i][orange_zone]), sum(P_05_facet[,,ii,i][orange_zone]))
				red_prop <- c(sum(P05_facet[,,ii,i][red_zone], na.rm=T), sum(P_05_facet[,,ii,i][red_zone], na.rm=T))
			
				plotrix::floating.pie(0.15, 0.09, green_prop, col=c(grey(0.3), grey(0.7)), labels="", radius=0.15)
				if (i != 1) plotrix::floating.pie(ifelse(ii==1, 1.3, ifelse(ii==2, 1.5, ifelse(ii==3, 0.8, ifelse(ii==4, 0.6, 0.5)))), ifelse(all(2 %in% Risk_facet[,1,ii,i] == FALSE), 0.91, 0.09), orange_prop, col=c(grey(0.3), grey(0.7)), labels="", radius=0.15)
				if (i == 1) plotrix::floating.pie(ifelse(ii==1, 1.1, ifelse(ii==2, 1.5, ifelse(ii==3, 0.8, ifelse(ii==4, 0.6, 0.5)))), ifelse(all(2 %in% Risk_facet[,1,ii,i] == FALSE), 0.91, 0.09), orange_prop, col=c(grey(0.3), grey(0.7)), labels="", radius=0.15)
				plotrix::floating.pie(1.85, 0.91, red_prop, col=c(grey(0.3), grey(0.7)), labels="", radius=0.15)
							
			}
			
			mtext(side=1, outer=T, line=1, "CV of the population", cex=1.4)
			mtext(side=2, outer=T, line=1, "Density dependence", cex=1.4)
			mtext(side=3, outer=T, line=0.2, titres[i], font=2, cex=1.5)
			
			plot(0,0,type="n",axes=F)
			legend("center", c("Bird", "Fish", "Insect", "Mammal"), col=COLS, pch=16, cex=2, bty="n")
					
			dev.off()
		}
		
	### Figure 3
		titres <- c("Short time series (N=15)", "Medium time series (N=25)", "Long time series (N=50)")
		short_titres <- c("Short","Medium","Long")
		centroid_mode <- "centroid"
		
		i=2
		tiff(paste0(Path_figs,"/Figure3.png"), height = 25, width = 18, units = "cm", compression = "lzw", res = 450)
		birds_selected <- Birds_select_list[[i]]
		fish_selected <- Fish_select_list[[i]]
		mammals_selected <- Mammals_select_list[[i]]
		insects_selected <- Insects_select_list[[i]]
		
		All_params <- as.data.frame(rbind(Birds_param[birds_selected,], Insects_param[insects_selected,], Mammals_param[mammals_selected,], Fish_param[fish_selected,]))
		colnames(All_params) <- c("Mu", "rho", "log_proc_sig", "log_obs_sig")
		All_params$species <- c(rep("Bird", nrow(Birds_param[birds_selected,])), rep("Insect", nrow(Insects_param[insects_selected,])), rep("Mammal", nrow(Mammals_param[mammals_selected,])), rep("Fish", nrow(Fish_param[fish_selected,])))
		All_params$cv <- c(Bird_cv[birds_selected], Insect_cv[insects_selected], Mammal_cv[mammals_selected], Fish_cv[fish_selected])
		All_params$mu_cut <- cut(All_params$Mu, c(0, seq(0.3, 1.5, by=0.4), 100))
		All_params$rho_cut <- cut(All_params$rho, c(-1, seq(0.15, 0.85, by=0.1), 1.1))
		All_params$CV_cut <- cut(All_params$cv, c(-0.1, seq(0.2,1.8,by=0.2), Inf))
		All_params$proc_var <- exp(2*All_params$log_proc_sig)
		br <- c(0,0.15,0.25,0.35,0.45,0.625,0.875,1.5,3.25,6.75,10)
		All_params$proc_var_cat <- cut(All_params$proc_var, breaks=br)
		All_params$obs_var <- exp(2*All_params$log_obs_sig)
		br <- c(0,0.15,0.25,0.35,0.45,0.625,0.875,1.5,3.25,6.75,10)
		All_params$obs_var_cat <- cut(All_params$obs_var, breaks=br)
		br <- c(0,0.15,0.25,0.35,0.45,0.625,0.875,1.5,3.25,6.75,1e20)
		All_params$ratio <- All_params$obs_var/All_params$proc_var
		All_params$ratio_cat <- cut(All_params$ratio, breaks=br)
		All_params$ratio_cat <- as.factor(All_params$ratio)
		All_params$ratio_cat <- factor(All_params$ratio_cat, labels=c(levels(All_params$ratio_cat)[-10], "(6.75,10]"))
		All_params$color <- factor(as.factor(All_params$species), labels=c("#E69F00", "#009E73", "#F0E442", "#0072B2"))
		All_params$color <- factor(as.factor(All_params$species), labels=c("purple", "yellow", "blue", "grey"))
		
		Productivity <- c("Very slow", "Slow", "Medium", "Fast", "Very fast")
		par(mfrow=c(3,2), mar=c(2,2,3,2), oma=c(3,3,3,0), cex.lab=1.4, cex.axis=1.3, cex.main=1.4)
		for (ii in c(1,3,5))
		{				
			Risk_facet <- P5_facet_cat
			if (length(unique(c(Risk_facet[,,ii,i])))==3) image(c(0,seq(0.2,1.8,by=0.2),2),c(0,seq(0.2,0.8,by=0.1),1),Risk_facet[,,ii,i], col=c(rgb(213/255,54/255,0),"orange",rgb(0,158/255,115/255)), xlim=c(0,2), ylim=c(0,1), main="") 
			if (length(unique(c(Risk_facet[,,ii,i])))==2) image(c(0,seq(0.2,1.8,by=0.2),2),c(0,seq(0.2,0.8,by=0.1),1),Risk_facet[,,ii,i], col=c("orange",rgb(0,158/255,115/255)), xlim=c(0,2), ylim=c(0,1), main="") 
			if (length(unique(c(Risk_facet[,,ii,i])))==1) image(c(0,seq(0.2,1.8,by=0.2),2),c(0,seq(0.2,0.8,by=0.1),1),Risk_facet[,,ii,i], col=c(rgb(0,158/255,115/255)), xlim=c(0,2), ylim=c(0,1), main="") 
			text(-0.1, 1.08, letters[ii], xpd=NA, font=2, cex=1.7)
							
			for (qwe in 2:8)
			{
				for (asd in 2:6)
				{
					subdat <- subset(new_dat, subset=c(Ntime == c(15,25,50)[i] & mu_est_cat == levels(new_dat$mu_est_cat)[ii] & rho_est_cat == levels(new_dat$rho_est_cat)[qwe] & CV_cat == levels(new_dat$CV_cat)[asd]))
					vals <- with(subdat, table(CV_pop, rho))

					if (centroid_mode == "centroid")
					{
						centroid_x <- mean(subdat$CV_pop)
						centroid_y <- mean(subdat$rho)
					}
					if (centroid_mode == "mode")
					{
						centroid_x <- as.numeric(rownames(vals)[which(vals == max(vals), arr.ind = TRUE)[1]])
						centroid_y <- as.numeric(colnames(vals)[which(vals == max(vals), arr.ind = TRUE)[1]])
					}
					distance <- dist(data.frame(rbind(c(as.numeric(levels(new_dat$CV_cat_new)[asd]), as.numeric(levels(new_dat$rho_est_cat_new)[qwe])), c(centroid_x, centroid_y))))
					Arrows(x0=as.numeric(levels(new_dat$CV_cat_new)[asd]), y0=as.numeric(levels(new_dat$rho_est_cat_new)[qwe]), x1=centroid_x, y1=centroid_y, col=grey(0.5), lwd=2, arr.type = "curved", arr.length=0.2)		
				}	
			}	
			
			## Now add some example 
				if (length(unique(c(Risk_facet[,,ii,i])))==3) image(c(0,seq(0.2,1.8,by=0.2),2),c(0,seq(0.2,0.8,by=0.1),1),Risk_facet[,,ii,i], col=c(rgb(213/255,54/255,0),"orange",rgb(0,158/255,115/255)), xlim=c(0,2), ylim=c(0,1), main="") 
				if (length(unique(c(Risk_facet[,,ii,i])))==2) image(c(0,seq(0.2,1.8,by=0.2),2),c(0,seq(0.2,0.8,by=0.1),1),Risk_facet[,,ii,i], col=c("orange",rgb(0,158/255,115/255)), xlim=c(0,2), ylim=c(0,1), main="") 
				if (length(unique(c(Risk_facet[,,ii,i])))==1) image(c(0,seq(0.2,1.8,by=0.2),2),c(0,seq(0.2,0.8,by=0.1),1),Risk_facet[,,ii,i], col=c(rgb(0,158/255,115/255)), xlim=c(0,2), ylim=c(0,1), main="") 
				text(-0.1, 1.08, letters[ii+1], xpd=NA, font=2, cex=1.7)
				
				if (ii==1) qwe=4
				if (ii==1) asd=4
				if (ii==3) qwe=6
				if (ii==3) asd=6
				if (ii==5) qwe=2
				if (ii==5) asd=3
				subdat <- subset(new_dat, subset=c(Ntime == c(15,25,50)[i] & mu_est_cat == levels(new_dat$mu_est_cat)[ii] & rho_est_cat == levels(new_dat$rho_est_cat)[qwe] & CV_cat == levels(new_dat$CV_cat)[asd]))
				vals <- with(subdat, table(CV_pop, rho))
				
				centroid_x <- mean(subdat$CV_pop)
				centroid_y <- mean(subdat$rho)
				distance <- dist(data.frame(rbind(c(as.numeric(levels(new_dat$CV_cat_new)[asd]), as.numeric(levels(new_dat$rho_est_cat_new)[qwe])), c(centroid_x, centroid_y))))
				Arrows(x0=as.numeric(levels(new_dat$CV_cat_new)[asd]), y0=as.numeric(levels(new_dat$rho_est_cat_new)[qwe]), x1=centroid_x, y1=centroid_y, col=grey(0.5), lwd=2, arr.type = "curved")
				
				f2 <- MASS::kde2d(subdat$CV_pop, subdat$rho, n=dim(vals), lims=c(0,2,0,1))
				if (ii==1) contour(f2, add=T, levels=pretty(f2$z, 6), labels="")				
				if (ii==3) contour(f2, add=T, levels=pretty(f2$z, 5), labels="")				
				if (ii==5) contour(f2, add=T, levels=pretty(f2$z, 6), labels="")				
						
		}
		mtext(side=1, outer=T, line=1, "CV of the population", cex=1.4)
		mtext(side=2, outer=T, line=1, "Density dependence", cex=1.4)
		mtext(side=3, outer=T, line=0.2, titres[i], font=2, cex=1.5)
				
		dev.off()
			
	### Fig S8
		titres <- c("Short time series (N=15)", "Medium time series (N=25)", "Long time series (N=50)")
		short_titres <- c("Short","Medium","Long")
									
		species_used = Birds[Birds_50[10]] #6530 # 7088		# Bird species
		for (i in species_used)
		{
			aaa <- read.table(file=paste0(getwd(), "/GDPP_results/ID_", i, ".txt"), sep="\t", skip=1)
			bbb <- aaa[grep("True_pop", aaa[,1]),2]
			qqq <- subset(to_work, MainID == i)
			qqq$SampleYear <- factor(qqq$SampleYear, levels=qqq$SampleYear[1]:qqq$SampleYear[length(qqq$SampleYear)])
			qqq <- qqq %>% complete(SampleYear, nesting(MainID))
			qqq$SampleYear <- as.numeric(qqq$SampleYear)
			plot(qqq$SampleYear, qqq$PopulationUntransformed, main = i)
			lines(qqq$SampleYear, bbb, col=rgb(213/255,54/255,0))
			print(aaa[1:4,])
		}	
		dat <- subset(to_work, MainID == species_used)
		head(dat)
		dat$SampleYear <- factor(dat$SampleYear, levels=dat$SampleYear[1]:dat$SampleYear[length(dat$SampleYear)])
		dat <- dat %>% complete(SampleYear, nesting(MainID))
		dat$SampleYear <- as.numeric(dat$SampleYear)
		data <- list(n= (dat$SampleYear[length(dat$SampleYear)] - dat$SampleYear[1])+1, y = as.numeric(log(dat$PopulationUntransformed+0.1)))
		input_y <- data$y
		input_y <- replace(input_y, is.na(input_y), mean(input_y, na.rm=T))
			
		set.seed(1)
		parameters1 <- list(a = runif(1, 0, max(input_y)), b = runif(1,-1,1), log_sigma_proc = 0, log_sigma_obs = runif(1,-5,2), u = rep(median(input_y), length(input_y)))
		obj1 <- MakeADFun(data, parameters1, random = c("u"), DLL = "gompertztmb_example")
		obj1$hessian <- FALSE
		
		try(opt1 <- optim(par=obj1$par, fn=obj1$fn, maxit=50000), silent=TRUE)
		
		std <- NULL
		try(std <- sdreport(obj1, bias.correct = TRUE), silent=TRUE)
		fixed <- summary(std, "fixed")
			
		COV <- std$cov.fixed
		COV = as.matrix(Matrix::forceSymmetric(COV))
		matrixcalc::is.positive.definite(COV) 
			
		Nestsimul = 10000
		set.seed(1)
		Samples <- samples_est_all <- MASS::mvrnorm(n = Nestsimul, mu=c(std$par.fixed), Sigma=COV)
		
		colnames(Samples) <- c("Mu","rho","log_sigma_proc","log_sigma_obs")
		Samples <- as.data.frame(Samples)
		Samples$CV <- with(Samples, sqrt(exp(2*log_sigma_proc)+exp(2*log_sigma_obs))/(Mu/(1-rho)))
		
		MLE_est <- as.data.frame(t(std$par.fixed))
		MLE_est$CV <- with(MLE_est,sqrt(exp(2*log_sigma_proc)+exp(2*log_sigma_obs))/(a/(1-b)))
						
		par(mfrow=c(2,3))
		hist(Samples[,1], main="Mu"); abline(v=MLE_est[1], col=rgb(213/255,54/255,0), lwd=2)
		hist(Samples[,2], main="Rho"); abline(v=MLE_est[2], col=rgb(213/255,54/255,0), lwd=2)
		hist(Samples[,3], main="log(sigma_proc)"); abline(v=MLE_est[3], col=rgb(213/255,54/255,0), lwd=2)
		hist(Samples[,4], main="log(sigma_obs)"); abline(v=MLE_est[4], col=rgb(213/255,54/255,0), lwd=2)
		hist(Samples[,5], main="CV", xlim=c(0,2), breaks=c(-Inf,seq(0,2, by=0.1),100, Inf)); abline(v=MLE_est[5], col=rgb(213/255,54/255,0), lwd=2)
		
		i = 3	# long time series category
		ii = 5	# very fast growing
		birds_selected <- Birds_select_list[[i]]
		fish_selected <- Fish_select_list[[i]]
		mammals_selected <- Mammals_select_list[[i]]
		insects_selected <- Insects_select_list[[i]]
		
		All_params <- as.data.frame(rbind(Birds_param[birds_selected,], Insects_param[insects_selected,], Mammals_param[mammals_selected,], Fish_param[fish_selected,]))
		colnames(All_params) <- c("Mu", "rho", "log_proc_sig", "log_obs_sig")
		All_params$species <- c(rep("Bird", nrow(Birds_param[birds_selected,])), rep("Insect", nrow(Insects_param[insects_selected,])), rep("Mammal", nrow(Mammals_param[mammals_selected,])), rep("Fish", nrow(Fish_param[fish_selected,])))
		All_params$cv <- c(Bird_cv[birds_selected], Insect_cv[insects_selected], Mammal_cv[mammals_selected], Fish_cv[fish_selected])
		All_params$mu_cut <- cut(All_params$Mu, c(0, seq(0.3, 1.5, by=0.4), 100))
		All_params$rho_cut <- cut(All_params$rho, c(-1, seq(0.15, 0.85, by=0.1), 1.1))
		All_params$CV_cut <- cut(All_params$cv, c(-0.1, seq(0.2,1.8,by=0.2), Inf))
		All_params$proc_var <- exp(2*All_params$log_proc_sig)
		br <- c(0,0.15,0.25,0.35,0.45,0.625,0.875,1.5,3.25,6.75,10)
		All_params$proc_var_cat <- cut(All_params$proc_var, breaks=br)
		All_params$obs_var <- exp(2*All_params$log_obs_sig)
		br <- c(0,0.15,0.25,0.35,0.45,0.625,0.875,1.5,3.25,6.75,10)
		All_params$obs_var_cat <- cut(All_params$obs_var, breaks=br)
		br <- c(0,0.15,0.25,0.35,0.45,0.625,0.875,1.5,3.25,6.75,1e20)
		All_params$ratio <- All_params$obs_var/All_params$proc_var
		All_params$ratio_cat <- cut(All_params$ratio, breaks=br)
		All_params$ratio_cat <- as.factor(All_params$ratio)
		All_params$ratio_cat <- factor(All_params$ratio_cat, labels=c(levels(All_params$ratio_cat)[-10], "(6.75,10]"))
		All_params$color <- factor(as.factor(All_params$species), labels=c("#E69F00", "#009E73", "#F0E442", "#0072B2"))
		All_params$color <- factor(as.factor(All_params$species), labels=c("purple", "yellow", "blue", "grey"))
		
		Productivity <- c("Very slow", "Slow", "Medium", "Fast", "Very fast")
		Risk_facet <- P5_facet_cat
	
		## Background risk color
		if (length(unique(c(Risk_facet[,,ii,i])))==3) image(c(0,seq(0.2,1.8,by=0.2),2),c(0,seq(0.2,0.8,by=0.1),1),Risk_facet[,,ii,i], col=c(rgb(213/255,54/255,0),"orange",rgb(0,158/255,115/255)), xlim=c(0,2), ylim=c(0,1), main="") 
		if (length(unique(c(Risk_facet[,,ii,i])))==2) image(c(0,seq(0.2,1.8,by=0.2),2),c(0,seq(0.2,0.8,by=0.1),1),Risk_facet[,,ii,i], col=c("orange",rgb(0,158/255,115/255)), xlim=c(0,2), ylim=c(0,1), main="") 
		if (length(unique(c(Risk_facet[,,ii,i])))==1) image(c(0,seq(0.2,1.8,by=0.2),2),c(0,seq(0.2,0.8,by=0.1),1),Risk_facet[,,ii,i], col=c(rgb(0,158/255,115/255)), xlim=c(0,2), ylim=c(0,1), main="") 
		text(-0.1, 1.08, letters[ii], xpd=NA, font=2, cex=1.7)
	         		
		Samples$mu_cut <- cut(Samples$Mu, c(-Inf, 0, seq(0.3, 1.5, by=0.4), 100, Inf))
		Samples$rho_cut <- cut(Samples$rho, c(-Inf,0, seq(0.15, 0.85, by=0.1), 1.1, Inf))
		Samples$CV_cut <- cut(Samples$CV, c(-Inf,0, seq(0.2,1.8,by=0.2), 2, Inf))
		subsamples <- subset(Samples, subset=c(CV<=2 & rho>0 & CV>0 & rho<1 & mu_cut == levels(new_dat$mu_est_cat)[ii] ))
		
		tableau <- with(subsamples, table(CV_cut, rho_cut))
    
		tiff(paste0(Path_figs,"/FigS8.png"), height = 25, width = 18, units = "cm", compression = "lzw", res = 450)
    
		par(mfrow=c(3,2), mar=c(2,2,3,2), oma=c(3,3,3,0), cex.lab=1.4, cex.axis=1.3, cex.main=1.6)
		
		## Estimation uncertainaty
			contour(x=seq(0.1, 1.9, by=0.2), y=seq(0.1, 0.9, 0.1), tableau[2: (length(levels(Samples$CV_cut))-1),2: (length(levels(Samples$rho_cut))-1)], levels=pretty(tableau, 6), labels="", col=rgb(213/255,54/255,0), main ="Parameter estimation uncertainty")
			text(-0.1, 1.08, letters[1], xpd=NA, font=2, cex=1.7)
			points(as.numeric(levels(new_dat$CV_cat_new)[2]), as.numeric(levels(new_dat$rho_est_cat_new)[2]), pch="x", cex=1)
			points(as.numeric(levels(new_dat$CV_cat_new)[2]), as.numeric(levels(new_dat$rho_est_cat_new)[3]), pch="x", cex=1)
			points(as.numeric(levels(new_dat$CV_cat_new)[2]), as.numeric(levels(new_dat$rho_est_cat_new)[4]), pch="x", cex=1)
			points(as.numeric(levels(new_dat$CV_cat_new)[3]), as.numeric(levels(new_dat$rho_est_cat_new)[3]), pch="x", cex=1)		
		
		## Now, case 1
			if (length(unique(c(Risk_facet[,,ii,i])))==3) image(c(0,seq(0.2,1.8,by=0.2),2),c(0,seq(0.2,0.8,by=0.1),1),Risk_facet[,,ii,i], col=c(rgb(213/255,54/255,0),"orange",rgb(0,158/255,115/255)), xlim=c(0,2), ylim=c(0,1), main="Back-calculated space 1") 
			if (length(unique(c(Risk_facet[,,ii,i])))==2) image(c(0,seq(0.2,1.8,by=0.2),2),c(0,seq(0.2,0.8,by=0.1),1),Risk_facet[,,ii,i], col=c("orange",rgb(0,158/255,115/255)), xlim=c(0,2), ylim=c(0,1), main="Back-calculated space 1") 
			if (length(unique(c(Risk_facet[,,ii,i])))==1) image(c(0,seq(0.2,1.8,by=0.2),2),c(0,seq(0.2,0.8,by=0.1),1),Risk_facet[,,ii,i], col=c(rgb(0,158/255,115/255)), xlim=c(0,2), ylim=c(0,1), main="Back-calculated space 1") 
			text(-0.1, 1.08, letters[2], xpd=NA, font=2, cex=1.7)
		
			qwe=2; asd=2
			subdat1 <- subset(new_dat, subset=c(Ntime == 50 & mu_est_cat == levels(new_dat$mu_est_cat)[ii] & rho_est_cat == levels(new_dat$rho_est_cat)[qwe] & CV_cat == levels(new_dat$CV_cat)[asd]))
			vals1 <- with(subdat1, table(factor(CV_pop, levels=seq(0.1, 1.9, by=0.2)), factor(rho, levels=seq(0.1, 0.9, 0.1))))
			
			centroid_x <- mean(subdat1$CV_pop)
			centroid_y <- mean(subdat1$rho)
			distance <- dist(data.frame(rbind(c(as.numeric(levels(new_dat$CV_cat_new)[asd]), as.numeric(levels(new_dat$rho_est_cat_new)[qwe])), c(centroid_x, centroid_y))))
			points(as.numeric(levels(new_dat$CV_cat_new)[asd]), as.numeric(levels(new_dat$rho_est_cat_new)[qwe]), pch="x", cex=2)
			
			contour(x=seq(0.1, 1.9, by=0.2), y=seq(0.1, 0.9, 0.1), vals1, add=T, levels=pretty(vals1, 6), labels="")
		
		## Now, case 2
			if (length(unique(c(Risk_facet[,,ii,i])))==3) image(c(0,seq(0.2,1.8,by=0.2),2),c(0,seq(0.2,0.8,by=0.1),1),Risk_facet[,,ii,i], col=c(rgb(213/255,54/255,0),"orange",rgb(0,158/255,115/255)), xlim=c(0,2), ylim=c(0,1), main="Back-calculated space 2") 
			if (length(unique(c(Risk_facet[,,ii,i])))==2) image(c(0,seq(0.2,1.8,by=0.2),2),c(0,seq(0.2,0.8,by=0.1),1),Risk_facet[,,ii,i], col=c("orange",rgb(0,158/255,115/255)), xlim=c(0,2), ylim=c(0,1), main="Back-calculated space 2") 
			if (length(unique(c(Risk_facet[,,ii,i])))==1) image(c(0,seq(0.2,1.8,by=0.2),2),c(0,seq(0.2,0.8,by=0.1),1),Risk_facet[,,ii,i], col=c(rgb(0,158/255,115/255)), xlim=c(0,2), ylim=c(0,1), main="Back-calculated space 2") 
		
			qwe=3; asd=2
			subdat2 <- subset(new_dat, subset=c(Ntime == 50 & mu_est_cat == levels(new_dat$mu_est_cat)[ii] & rho_est_cat == levels(new_dat$rho_est_cat)[qwe] & CV_cat == levels(new_dat$CV_cat)[asd]))
			vals2 <- with(subdat2, table(factor(CV_pop, levels=seq(0.1, 1.9, by=0.2)), factor(rho, levels=seq(0.1, 0.9, 0.1))))
			
			centroid_x <- mean(subdat2$CV_pop)
			centroid_y <- mean(subdat2$rho)
			distance <- dist(data.frame(rbind(c(as.numeric(levels(new_dat$CV_cat_new)[asd]), as.numeric(levels(new_dat$rho_est_cat_new)[qwe])), c(centroid_x, centroid_y))))
			points(as.numeric(levels(new_dat$CV_cat_new)[asd]), as.numeric(levels(new_dat$rho_est_cat_new)[qwe]), pch="x", cex=2)
			
			contour(x=seq(0.1, 1.9, by=0.2), y=seq(0.1, 0.9, 0.1), vals2, add=T, levels=pretty(vals2, 6), labels="")
			text(-0.1, 1.08, letters[3], xpd=NA, font=2, cex=1.7)
		
		## Now, case 3
			if (length(unique(c(Risk_facet[,,ii,i])))==3) image(c(0,seq(0.2,1.8,by=0.2),2),c(0,seq(0.2,0.8,by=0.1),1),Risk_facet[,,ii,i], col=c(rgb(213/255,54/255,0),"orange",rgb(0,158/255,115/255)), xlim=c(0,2), ylim=c(0,1), main="Back-calculated space 3") 
			if (length(unique(c(Risk_facet[,,ii,i])))==2) image(c(0,seq(0.2,1.8,by=0.2),2),c(0,seq(0.2,0.8,by=0.1),1),Risk_facet[,,ii,i], col=c("orange",rgb(0,158/255,115/255)), xlim=c(0,2), ylim=c(0,1), main="Back-calculated space 3") 
			if (length(unique(c(Risk_facet[,,ii,i])))==1) image(c(0,seq(0.2,1.8,by=0.2),2),c(0,seq(0.2,0.8,by=0.1),1),Risk_facet[,,ii,i], col=c(rgb(0,158/255,115/255)), xlim=c(0,2), ylim=c(0,1), main="Back-calculated space 3") 
			text(-0.1, 1.08, letters[4], xpd=NA, font=2, cex=1.7)
		
			qwe=4; asd=2
			subdat3 <- subset(new_dat, subset=c(Ntime == 50 & mu_est_cat == levels(new_dat$mu_est_cat)[ii] & rho_est_cat == levels(new_dat$rho_est_cat)[qwe] & CV_cat == levels(new_dat$CV_cat)[asd]))
			vals3 <- with(subdat3, table(factor(CV_pop, levels=seq(0.1, 1.9, by=0.2)), factor(rho, levels=seq(0.1, 0.9, 0.1))))
			
			centroid_x <- mean(subdat3$CV_pop)
			centroid_y <- mean(subdat3$rho)
			distance <- dist(data.frame(rbind(c(as.numeric(levels(new_dat$CV_cat_new)[asd]), as.numeric(levels(new_dat$rho_est_cat_new)[qwe])), c(centroid_x, centroid_y))))
			points(as.numeric(levels(new_dat$CV_cat_new)[asd]), as.numeric(levels(new_dat$rho_est_cat_new)[qwe]), pch="x", cex=2)
			
			contour(x=seq(0.1, 1.9, by=0.2), y=seq(0.1, 0.9, 0.1), vals3, add=T, levels=pretty(vals3, 6), labels="")
		
		## Now, case 4
			if (length(unique(c(Risk_facet[,,ii,i])))==3) image(c(0,seq(0.2,1.8,by=0.2),2),c(0,seq(0.2,0.8,by=0.1),1),Risk_facet[,,ii,i], col=c(rgb(213/255,54/255,0),"orange",rgb(0,158/255,115/255)), xlim=c(0,2), ylim=c(0,1), main="Back-calculated space 4") 
			if (length(unique(c(Risk_facet[,,ii,i])))==2) image(c(0,seq(0.2,1.8,by=0.2),2),c(0,seq(0.2,0.8,by=0.1),1),Risk_facet[,,ii,i], col=c("orange",rgb(0,158/255,115/255)), xlim=c(0,2), ylim=c(0,1), main="Back-calculated space 4") 
			if (length(unique(c(Risk_facet[,,ii,i])))==1) image(c(0,seq(0.2,1.8,by=0.2),2),c(0,seq(0.2,0.8,by=0.1),1),Risk_facet[,,ii,i], col=c(rgb(0,158/255,115/255)), xlim=c(0,2), ylim=c(0,1), main="Back-calculated space 4") 
			text(-0.1, 1.08, letters[5], xpd=NA, font=2, cex=1.7)
		
			qwe=3; asd=3
			subdat4 <- subset(new_dat, subset=c(Ntime == 50 & mu_est_cat == levels(new_dat$mu_est_cat)[ii] & rho_est_cat == levels(new_dat$rho_est_cat)[qwe] & CV_cat == levels(new_dat$CV_cat)[asd]))
			vals4 <- with(subdat4, table(factor(CV_pop, levels=seq(0.1, 1.9, by=0.2)), factor(rho, levels=seq(0.1, 0.9, 0.1))))
			
			centroid_x <- mean(subdat4$CV_pop)
			centroid_y <- mean(subdat4$rho)
			distance <- dist(data.frame(rbind(c(as.numeric(levels(new_dat$CV_cat_new)[asd]), as.numeric(levels(new_dat$rho_est_cat_new)[qwe])), c(centroid_x, centroid_y))))
			points(as.numeric(levels(new_dat$CV_cat_new)[asd]), as.numeric(levels(new_dat$rho_est_cat_new)[qwe]), pch="x", cex=2)
			contour(x=seq(0.1, 1.9, by=0.2), y=seq(0.1, 0.9, 0.1), vals4, add=T, levels=pretty(vals4, 6), labels="")
						
		## Now, the overall case
			if (length(unique(c(Risk_facet[,,ii,i])))==3) image(c(0,seq(0.2,1.8,by=0.2),2),c(0,seq(0.2,0.8,by=0.1),1),Risk_facet[,,ii,i], col=c(rgb(213/255,54/255,0),"orange",rgb(0,158/255,115/255)), xlim=c(0,2), ylim=c(0,1), main="Back-calculated space all") 
			if (length(unique(c(Risk_facet[,,ii,i])))==2) image(c(0,seq(0.2,1.8,by=0.2),2),c(0,seq(0.2,0.8,by=0.1),1),Risk_facet[,,ii,i], col=c("orange",rgb(0,158/255,115/255)), xlim=c(0,2), ylim=c(0,1), main="Back-calculated space all") 
			if (length(unique(c(Risk_facet[,,ii,i])))==1) image(c(0,seq(0.2,1.8,by=0.2),2),c(0,seq(0.2,0.8,by=0.1),1),Risk_facet[,,ii,i], col=c(rgb(0,158/255,115/255)), xlim=c(0,2), ylim=c(0,1), main="Back-calculated space all")
			text(-0.1, 1.08, letters[6], xpd=NA, font=2, cex=1.7)
		
			indices <- which(tableau[2:10,2:9]>0, arr.ind = T)
			vals <- vals1
			vals <- replace(vals, vals>0,0)
			for (ijk in 1:nrow(indices))
			{
				asd = indices[ijk,1]
				qwe = indices[ijk,2]
				subdat1 <- subset(new_dat, subset=c(Ntime == 50 & mu_est_cat == levels(new_dat$mu_est_cat)[ii] & rho_est_cat == levels(new_dat$rho_est_cat)[qwe] & CV_cat == levels(new_dat$CV_cat)[asd]))
				vals1 <- with(subdat1, table(factor(CV_pop, levels=seq(0.1, 1.9, by=0.2)), factor(rho, levels=seq(0.1, 0.9, 0.1))))
				vals <- vals + vals1*tableau[2:10,2:9][asd,qwe]
			}
			contour(x=seq(0.1, 1.9, by=0.2), y=seq(0.1, 0.9, 0.1), vals, add=T, levels=pretty(vals, 6), labels="")
											
			mtext(side=1, outer=T, line=1, "CV of the population", cex=1.4)
			mtext(side=2, outer=T, line=1, "Density dependence", cex=1.4)
			mtext(side=3, outer=T, line=0.2, titres[i], font=2, cex=1.5)
					
		dev.off()
				
	### Fig S1	
		png(file=paste0(Path_figs, "FigS1.png"), width = 18, height = 18, units = "cm", res = 450) 
		par(mfrow=c(3,3),byrow=T, oma=c(3,4,0,0), mar=c(2,1,3,1), cex.text=1.2, cex.lab=1.3)
		for (i in c(1106,9294,1403,11,7088,5032,3,44,6530))
		{
			aaa <- read.table(file=paste0(getwd(), "/GDPP_results/ID_", i, ".txt"), sep="\t", skip=1)
			bbb <- aaa[grep("True_pop", aaa[,1]),2]
			qqq <- subset(to_work, MainID == i)
			qqq$SampleYear <- factor(qqq$SampleYear, levels=qqq$SampleYear[1]:qqq$SampleYear[length(qqq$SampleYear)])
			qqq <- qqq %>% complete(SampleYear, nesting(MainID))
			qqq$SampleYear <- as.numeric(qqq$SampleYear)
			plot(qqq$SampleYear, qqq$PopulationUntransformed, main=unique(qqq$Common.Name), xlab="Year", ylab="Abundance")
			lines(qqq$SampleYear, bbb, col=rgb(213/255,54/255,0), lwd=1.5)
			mtext(side=1, outer=T, "Year (renumbered)", line=1)
			mtext(side=2, outer=T, "Abundance", line=2)
		}
		dev.off()	 
